# Supplementary material for: Migration, adaptation, innovation: The spread of Neolithic harvesting technologies in the Mediterranean
Source: PLoS One. 2020 Apr 30;15(4):e0232455. doi: 10.1371/journal.pone.0232455 (PMC7192378; doi:10.1371/journal.pone.0232455)
Supplement: S1 Table — All dates have been calibrated with OxCal 4.3, rounded off to the nearest 50 yrs. Type- (indeterminate glossy blades are excluded) DIAG: Diagonally hafted glossy blades; PAR: Parallel hafted glossy blades; OBL: Oblique single glossy blade. Raw materials- CH: Chert; RAD: Radiolarite; OBS: Obsidian: QU: Quartz; CA: Chalcedony; IND: Indeterminate raw material. Blank type- BL: Blade; FL: Flake; Used Edges- Number of active zones used for cereal harvesting. Resh- Number and percentage of resharpened active zones. (XLSX) [file pone.0232455.s001.xlsx]

## Sheet: Tab. 1
Site	Zone	State	Region	Museum/Deposit	City	Phase/Phase	Chronology	Σ analysed sample	Σ glossy blades	Type		Measures (mm)	Raw materials						Blank type		Used edges		Resh
												Ll x W x Th	CH	RAD	OBS	QU	CA	IND	BL	FK	1	2	Σ	%
Knossos	Aegean	Crete	Crete	Knossos Research Centre	Herakleion	AC	6900-6500	394	8	DIAG	8	25-20 x 17-11 x 5-3	-	3	5	-	-	-	3	5	8	-	1	12.5
Sarakenos	Aegean	Greece	Beotia	Archaeological Museum of Thebes	Thebes	LN I	5250-4700	185	8	PAR	6	(46-31) x 21-19 x 6-5	2	4	-	-	-	-	6	-	2	4	6	60
						LN II	4550-4450	329	7	PAR	4	(73-22) x 27-21 x 6-5	4	-	-	-	-	-	4	-	3	1	4	80
						MN	5750-5500	112	1	DIAG	1	30 x 13 x 4	1	-	-	-	-	-	-	1	1	-	-	-
Paliambella	Aegean	Greece	Macedonia	University of Thessaloniki	Thessaloniki	EN	6600-6100	111	10	DIAG	5	30-15 x 18-10 x 3-1	1	2	2	-	-	-	4	1	5	-	1	20
						LN/FN	n/a	209	24	DIAG	4	37-29 x 17-15 x 5-4	10	3	-	2	-	1	14	2	12	4	12	60
										PAR	8	(84-54) x 21-17 x 5-3	7	1	-	-	-	-	8	-	6	3	6	50
						MN	5950-5700	45	3	DIAG	3	36-28 x 12-11 x 3	2	1	-	-	-	-	3	-	2	1	-	-
Revenia	Aegean	Greece	Macedonia	Ephorate of Antiquities of Pieria	Pieria	EN	6650-6100	472	81	DIAG	52	32-23 x 14-11 x 3-2	19	27	1	-	5	-	48	4	34	18	15	44.1176
							6650-6100	472	81	PAR	2	(38-26) x 18-15 x 4-3	1	1	-	-	-	-	2	-	2	-	1	50
Franchthi	Aegean	Greece	Peloponnese	Museum of Nafplion	Nafplion	EN	5900-5500	25	22	PAR	4	(85-28) x 19-8 x 6-4	3	-	1	-	-	-	4	-	2	2	3	50
						EN	5900-5500	25	22	DIAG	7	31-20 x 20-16 x 6-4	2	4	1	-	-	-	2	5	7	-	2	28.5714
Achilleion	Aegean	Greece	Thessaly	Diachronic Museum of Larissa	Larissa	EN	6280-6070	230	28	DIAG	21	34-23 x 16-9 x 4-1	12	9	-	-	-	-	17	4	20	8	6	16.6667
						MN	6100-5900	412	78	DIAG	41	29-25 x 13-10 x 5-3	8	32	1	-	-	-	23	18	62	16	10	10.6383
										PAR	11	48-45 x 19-14 x 4-3	4	7	-	-	-	-	10	1	8	3	8	57.1429
Platia Magoula Zarkou	Aegean	Greece	Thessaly	Diachronic Museum of Larissa	Larissa	MN	5850-5500	271	29	DIAG	16	31-26 x 18-13 x 6-5	-	15	1	-	-	-	8	8	15	1	9	52.9412
										PAR	6	(55-23) x 21-18 x 6-4	3	3	-	-	-	-	6	-	5	1	6	85.7143
Rakmanhi	Aegean	Greece	Thessaly	Diachronic Museum of Larissa	Larissa	LN/FN	n/a	464	26	PAR	7	(60-40) x 16-12 x 5-4	3	4	-	-	-	-	7	-	7	-	6	85.7143
										DIAG	5	20-21 x 19-13 x 4-3	-	5	-	-	-	-	2	3	5	-	1	20
Danilo-Bitinj	Central Med	Croatia	Dalmatia	Muzej grada Šibenika	Šibenik	MN	5300-5000	2828	127	PAR	83	128-112 x 20-16 x 5-4	83	-	-	-	-	-	83	-	58	25	39	36.1111
Konjevrate	Central Med	Croatia	Dalmatia	Muzej grada Šibenika	Šibenik	EN	5650-5050	852	1	DIAG	1	31 x 18 x 3	1	-	-	-	-	-	1	-	1	-	-	-
Krivace	Central Med	Croatia	Dalmatia	Muzej grada Šibenika	Šibenik	MN	5350-4950	162	15	PAR	11	(45-27) x 18-16 x 4	11	-	-	-	-	-	11	-	10	1	7	58.3333
Pokvronik	Central Med	Croatia	Dalmatia	Muzej grada Šibenika	Šibenik	EN	5900-5600	219	21	DIAG	12	34-27 x 15-12 x 4-3	12	-	-	-	-	-	11	1	10	2	-	-
						MN	5300-5000	231	10	PAR	10	(50-40) x 18-16 x 4	10	-	-	-	-	-	10	-	7	3	8	61.5385
Radinovac	Central Med	Croatia	Dalmatia	Muzej grada Šibenika	Šibenik	EN	6000-5900	65	3	DIAG	1	19 x 13 x 4	1	-	-	-	-	-	1	-	1	-	1	-
Vrbica	Central Med	Croatia	Dalmatia	Muzej grada Šibenika	Šibenik	EN	n/a	87	6	DIAG	5	(32-27) x 17-13 x 3	5	-	-	-	-	-	5	-	5	-	2	40
										PAR	1	45 x 19 x 3	1	-	-	-	-	-	1	-	1	-	1	100
Lukvica	Central Med	Croatia	Korčula	Centar Za Kulturu Vela Luka	Vela Luka	MN	n/a	398	4	PAR	2	(34-30) x 17-15 x 5-4	2	-	-	-	-	-	2	-	1	1	1	33.3333
Susak	Central Med	Croatia	Susak	Centar Za Kulturu Vela Luka	Vela Luka	EN	5900-5700	718	1	DIAG	1	18 x 13 x 3	1	-	-	-	-	-	1	-	1	-	-	-
Sidari	Central Med	Greece	Corfu	Archaeological Museum of Corfu	Corfu	EN	6100-5900	200	2	DIAG	1	40 x 15 x 3	1	-	-	-	-	-	1	-	1	-	-	-
Bazzarola	Central Med	Italy	Central Italy	Musei Civici Reggio Emilia	Reggio Emilia	EN	5350-5200	548	3	DIAG	1	33 x 13 x 4	1	-	-	-	-	-	1	-	1	-	-	-
Cala Giovanna	Central Med	Italy	Central Italy	Università degli studi di Pisa	Pisa	EN	5300-5000	4764	3	DIAG	1	(30) x 18 x 2,7	1	-	-	-	-	-	1	-	1	-	1	100
										PAR	1	36 x 8 x 3	1	-	-	-	-	-	1	-	-	1	-	-
Casalecchio di Reno	Central Med	Italy	Central Italy	Soprintendenza Archeologia, belle arti e paesaggio per la città metropolitana di Bologna e le province di Modena, Reggio Emilia e Ferrara	Bologna	EN	5500-5200	747	7	PAR	6	(34-22) x 18-15 x 5-3	6	-	-	-	-	-	6	-	6	-	4	66.6667
Catignano	Central Med	Italy	Central Italy	Università degli studi di Pisa	Pisa	Late EN / MN	5650-4700	1362	24	DIAG	22	23-18 x 14-10 x 4-2	22	-	-	-	-	-	22	-	20	2	-	-
Cialdino	Central Med	Italy	Central Italy	Università degli studi di Firenze	Firenze	EN	5500-5300	88	1	DIAG	1	24 x 10 x 2	1	-	-	-	-	-	1	-	1	-	-	-
Colle Cera	Central Med	Italy	Central Italy	Università degli studi di Pisa	Pisa	Late EN / MN	5250-5000	515	23	DIAG	19	29-25 x 12-10 x 4-2	18	1	-	-	-	-	19	-	19	-	-	-
										PAR	2	96-37 x 17-16 x 5-4	2	-	-	-	-	-	2	-	1	1	-	-
Fiorano	Central Med	Italy	Central Italy	Museo Archeologico Etnologico di Modena	Modena	EN	5600-5400	618	6	PAR	3	(42-25) x 19-17 x 5-4	3	-	-	-	-	-	3	-	3	-	3	100
Fornace Cappuccini	Central Med	Italy	Central Italy	Soprintendenza Archeologia, belle arti e paesaggio per la città metropolitana di Bologna e le province di Modena, Reggio Emilia e Ferrara	Bologna	EN	5300-5000	3595	21	DIAG	21	23-17 x 11-10 x 3-2	21	-	-	-	-	-	21	-	17	4	-	-
La Marmotta	Central Med	Italy	Central Italy	Museo delle Civiltà	Roma	EN	5800-5300	830	28	DIAG	28	27-18 x 14-10 x 4-3	28	-	-	-	-	-	27	1	28	-	-	-
Marcianese	Central Med	Italy	Central Italy	Università degli studi di Siena	Siena	EN	5500-4950	1296	14	DIAG	12	35-26 x 15-11 x 34-2	12	-	-	-	-	-	12	-	10	2	3	21.4286
Mileto	Central Med	Italy	Central Italy	Università degli studi di Firenze	Firenze	MN	5350-4800	129	1	PAR	1	46 x 15 x 4	1	-	-	-	-	-	1	-	1	-	1	100
Rivaltella	Central Med	Italy	Central Italy	Musei Civici Reggio Emilia	Reggio Emilia	MN	4850-4600	694	10	PAR	6	(68-48) x 17-16 x 5-4	6	-	-	-	-	-	6	-	6	-	3	50
San Marco di Gubbio	Central Med	Italy	Central Italy	Museo Archeologico Nazionale dell'Umbria	Perugia	EN	5500-4950	4270	17	DIAG	15	33-29 x 14-12 x 3-2	15	-	-	-	-	-	15	-	15	-	-	-
Savignano sul Panaro	Central Med	Italy	Central Italy	Soprintendenza Archeologia, belle arti e paesaggio per la città metropolitana di Bologna e le province di Modena, Reggio Emilia e Ferrara	Bologna	EN	5500-5200	n/a	5	DIAG	1	30 x 14 x 3	1	-	-	-	-	-	1	-	1	-	-	-
										PAR	3	(54-46) x 18-15 x 4	3	-	-	-	-	-	3	-	2	1	2	50
Alba	Central Med	Italy	North Italy	Musei Reali	Torino	EN	5250-4700	390	2	DIAG	2	41 x 12 x 4	2	-	-	-	-	-	2	-	2	-	-	-
Arene Candide	Central Med	Italy	North Italy	Soprintendenza Archeologia della Liguria, Museo di Archeologia Ligure and Museo del Finale Ligure	Genova / Finale Ligure	EN	5800-5600	510	4	DIAG	1	22 x 14 x 3	1	-	-	-	-	-	1	-	1	-	-	-
						MN	5500-4700	818	19	DIAG	1	25 x 8 x 2	1	-	-	-	-	-	1	-	1	-	-	-
										PAR	9	(75-40) x 19-15 x 4-3	9	-	-	-	-	-	9	-	8	1	5	50
Brignano Frascata	Central Med	Italy	North Italy	Musei Reali	Torino	EN	n/a	407	12	DIAG	12	33-30 x 14-10 x 4-3	10	-	-	-	-	-	12	-	7	3	1	7.69231
										PAR	12	75 x 18-16 x 5-4	2	-	-	-	-	-	2	-	1	1	-	-
Campo Ceresole	Central Med	Italy	North Italy	Museo Archeologico Platina	Piadena	EN	5250-4950	1328	19	DIAG	16	35-30 x 14-11 x 3-2	16	-	-	-	-	-	16	-	16	-	-	-
Fagnigola	Central Med	Italy	North Italy	Museo del Friuli Occidentale	Pordenone	EN	5650-5300	1995	5	PAR	3	(36-33) x 17-15 x 3	3	-	-	-	-	-	3	-	3	-	1	33.3333
Isorella	Central Med	Italy	North Italy	Università degli studi di Pisa	Pisa	EN	5250-4650	700	8	PAR	5	(45-38) x 17-14 x 5-3	5	-	-	-	-	-	5	-	4	1	5	83.3333
Lugo di Grezzana	Central Med	Italy	North Italy	Università degli studi di Trento	Trento	EN	5300-4700	1366	7	DIAG	3	29-24 x 12-10 x 2	3	-	-	-	-	-	3	-	3	-	-	-
										PAR	1	(17) x 15 x 4	1	-	-	-	-	-	1	-	1	-	1	-
Ostiano Dugali	Central Med	Italy	North Italy	Museo Civico di Scienze Naturali	Brescia	EN	5250-4850	554	21	DIAG	19	34-29 x 13-11 x 3-2	19	-	-	-	-	-	19	-	16	3	-	-
Piancada	Central Med	Italy	North Italy	Museo Friulano di Storia Naturale	Udine	EN	5400-5200	503	28	PAR	28	77 x 19-16 x 5-3	21	-	-	-	-	-	21	-	19	3	3	12
Pizzo di Bodio	Central Med	Italy	North Italy	Università degli studi di Firenze	Firenze	MN	4700-4450	504	2	PAR	2	42-40 x 15-14 x 4-3	2	-	-	-	-	-	2	-	1	1	1	33.3333
Sammardenchia	Central Med	Italy	North Italy	Museo Friulano di Storia Naturale	Udine	EN	5600-4800	1337	48	DIAG	1	22 x 12 x 2	1	-	-	-	-	-	1	-	1	-	-	-
										PAR	33	(72-57) x 16-13 x 5-4	25	-	-	-	-	-	24	1	20	5	11	36.6667
Sergnano	Central Med	Italy	North Italy	Università degli studi di Pisa	Pisa	EN	n/a	20	3	PAR	1	65 x 12 x 3	1	-	-	-	-	-	1	-	-	1	-	-
So Coloru	Central Med	Italy	Sardinia	Università degli studi di Firenze	Firenze	EN	5900-5550	229	1	DIAG	1	18 x 10 x 3	1	-	-	-	-	-	1	-	1	-	1	-
Ex-Palestra GIL	Central Med	Italy	South Italy	Soprintendenza Archeologia, Belle arti e Paesaggio per le province di Barletta-Andria-Trani e Foggia	Foggia	Late EN	5650-5450	150	16	DIAG	11	36-26 x 20-15 x 4-3	11	-	-	-	-	-	11	-	11	-	-	-
Favella della Corte	Central Med	Italy	South Italy	Museo delle Civiltà	Roma	EN	6000-5650	869	9	DIAG	4	33-28 x 15-12 x 3	6	-	-	-	-	-	6	-	4	2	2	25
										PAR	1	98 x 27 x 5	1	-	-	-	-	-	1	-	1	-	1	100
La Starza	Central Med	Italy	South Italy	Soprintendenza per i beni archeologici di Salerno e Avellino	Avellino	EN	6050-5850	6	6	PAR	6	53-31 x 26-10 x 9-3	6	-	-	-	-	-	6	-	5	1	4	57.1429
Masseria Acquasalsa	Central Med	Italy	South Italy	Soprintendenza Archeologia, Belle arti e Paesaggio per le province di Barletta-Andria-Trani e Foggia	Foggia	Late EN	n/a	114	4	DIAG	2	24 x 14-12 x 3	2	-	-	-	-	-	2	-	2	-	-	-
Masseria Candelaro	Central Med	Italy	South Italy	Museo delle Origini, Università di Roma 'La Sapienza'	Roma	MN	5400-4850	1589	10	DIAG	9	36-30 x 16-12 x 4-3	9	-	-	-	-	-	9	-	8	1	-	-
						EN	5650-5300	1426	7	DIAG	4	52-43 x 16-14 x 4-3	4	-	-	-	-	-	4	-	4	-	-	-
										PAR	1	111 x 29 x 7	1	-	-	-	-	-	1	-	1	-	1	-
						EN	5750-5350	1706	8	DIAG	7	33-29 x 16-12 x 4-3	7	-	-	-	-	-	7	-	7	-	-	-
Masseria Pantano	Central Med	Italy	South Italy	Soprintendenza Archeologia, Belle arti e Paesaggio per le province di Barletta-Andria-Trani e Foggia	Foggia	Late EN	5650-5500	75	7	DIAG	7	37-35 x 17-13 x 5-4	7	-	-	-	-	-	7	-	7	-	-	-
Passo di Corvo	Central Med	Italy	South Italy	Soprintendenza Archeologia, Belle arti e Paesaggio per le province di Barletta-Andria-Trani e Foggia	Foggia	Late EN	n/a	156	36	DIAG	33	29-23 x 16-12 x 3	33	-	-	-	-	-	33	-	33	-	-	-
										PAR	1	(56) x 26,3 x 5,9	1	-	-	-	-	-	1	-	1	-	-	-
Torre Sabea	Central Med	Italy	South Italy	Università degli studi di Pisa	Pisa	EN	5850-5650	472	17	DIAG	17	37-24 x 12-19 x 2-3	17	-	-	-	-	-	17	-	17	-	1	5.88235
Trasano	Central Med	Italy	South Italy	UMR5608 TRACES	Toulouse	EN	5950-5550	346	19	DIAG	8	35-22 x 13-11 x 5-2	8	-	-	-	-	-	8	-	6	2	2	20
										PAR	2	(58-49) x 20-15 x 4-3	2	-	-	-	-	-	2	-	1	1	2	66.6667
Jean Cros	Western Med	France	Occitania	UMR5608 TRACES	Toulouse	EN	5050-4900	694	2	PAR	2	(45) x 22-15 x 3-2	2	-	-	-	-	-	2	-	2	-	1	-
Peiro Signado	Western Med	France	Occitania	UMR5608 TRACES	Toulouse	EN	6000-5550	883	29	DIAG	20	31-24 x 12-10 x 3-2	20	-	-	-	-	-	20	-	20	-	7	35
Mas de Vignoles X	Western Med	France	Occitanie	UMR5608 TRACES	Toulouse	EN	5200-5000	20	6	PAR	6	(69-17) x 21-19 x 7-5	6	-	-	-	-	-	6	-	4	2	-	-
Baratin	Western Med	France	Provence	UMR5608 TRACES	Toulouse	EN	5360-5080	95	7	DIAG	3	35-24 x 16-15 x 3-2	3	-	-	-	-	-	3	-	2	1	-	-
										PAR	4	(32-27) x 16-14 x 5-4	4	-	-	-	-	-	4	-	3	1	1	20
Fontbregoua	Western Med	France	Provence	Musée de préhistoire des gorges du Verdon	Quinson	EN	5400-5000	7	7	PAR	6	(52-23) x 15-12 x 5-3	6	-	-	-	-	-	6	-	4	2	-	-
										DIAG	1	32 x 12 x 4	1	-	-	-	-	-	1	-	-	1	1	50
Mourre de la Barque	Western Med	France	Provence	UMR 7269 LAMPEA	Aix-en-Provence	EN	5400-4800	22	1	PAR	1	26 x 20 x 4	1	-	-	-	-	-	1	-	1	-	-	-
Castillejos de Montefrío	Western Med	Spain	Andalucia	Universidad de Granada	Granada	EN	5350-4950	265	4	DIAG	4	34-30 x 14-11 x 5-4	4	-	-	-	-	-	4	-	4	-	-	-
Castillo Doña Mencia	Western Med	Spain	Andalucia	Ayuntamiento de Doña Mencía	Doña Mencía	EN	5000-4650	75	1	DIAG	1	28 x 11 x 2	1	-	-	-	-	-	1	-	1	-	-	-
Cueva Nerja	Western Med	Spain	Andalucia	Fundación Cueva de Nerja	Nerja	EN	5400-5200	131	18	DIAG	5	28-16 x 13-11 x 4-2	5	-	-	-	-	-	5	-	4	1	-	-
Murciélagos de Zuheros	Western Med	Spain	Andalucia	Museo Arqueológico Municipal de Zuheros	Zuheros	EN	5250-5050	75	4	DIAG	3	34-17 x 12-8 x 3-2	3	-	-	-	-	-	3	-	3	-	-	-
Casa Montero	Western Med	Spain	Castilla	Centro de Ciencias históricas y Sociales de Madrid	Madrid	EN	5250-5050	222	2	OBL	2	(66-46) x 19-15 x 5-3	2	-	-	-	-	-	2	-	2	-	1	-
La Vaquera	Western Med	Spain	Castilla	Museo Arqueológico de Segovia	Segovia	EN	5500-5350	24	10	PAR	3	(43-25) x 16-14 x 5-4	3	-	-	-	-	-	3	-	3	-	2	66.6667
										OBL	3	(44-23) x 15-12 x 5-4	3	-	-	-	-	-	3	-	3	-	1	33.3333
Guixeres de Vilobí	Western Med	Spain	Catalonia	Universitat de Barcelona	Barcelona	EN	5650-5300	224	3	DIAG	3	35-27 x 21-17 x 5-3	3	-	-	-	-	-	3	-	2	1	1	25
						Late EN	5650-5300	90	3	DIAG	3	22-18 x 12-10 x 3	3	-	-	-	-	-	3	-	3	-	1	33.3333
La Draga	Western Med	Spain	Catalonia	Museu Comarcal del Banyoles	Banyoles	EN	5300-4800	858	31	PAR	14	(60-31) x 19-16 x 4-2	14	-	-	-	-	-	13	1	10	4	8	44.4444
										OBL	4	55 x 22-17 x 5	4	-	-	-	-	-	4	-	3	1	2	40
Plansallosa	Western Med	Spain	Catalonia	Universitat Autònoma de Barcelona	Barcelona	Late EN	5250-5050	44	2	PAR	2	(41-39) x 15-12 x 4-3	2	-	-	-	-	-	2	-	1	1	2	66.6667
San Pau del Camp	Western Med	Spain	Catalonia	Museu de la Ciutat de Barcelona	Barcelona	Late EN	5350-5200	52	12	PAR	10	(55-40) x 16-15 x 5-4	10	-	-	-	-	-	10	-	7	3	6	46.1538
Los Cascajos	Western Med	Spain	Navarra	Dirección General de Cultura del Gobierno de Navarra	Pamplona	EN	5350-5050	47	37	DIAG	27	38-30 x 13-11 x 3	27	-	-	-	-	-	27	-	25	2	1	3.44828
						Late EN	4550-4050	38	17	DIAG	4	23-19 x 15-11 x 3	4	-	-	-	-	-	4	-	3	1	-	-
										PAR	8	(73-28) x 20-16 x 5-4	8	-	-	-	-	-	8	-	3	5	1	7.69231
La Lámpara	Western Med	Spain	Soria	Universidad de Valladolid	Valladolid	EN	5350-5200	571	16	PAR	4	(54-37) x 15-13 x 4	4	-	-	-	-	-	4	-	3	1	2	40
										OBL	5	84 x 22-20 x 7-5	5	-	-	-	-	-	5	-	2	3	5	62.5
Revilla del Campo	Western Med	Spain	Soria	Universidad de Valladolid	Valladolid	EN	5350-4950	553	14	PAR	6	(54-20) x 19-16 x 5-4	6	-	-	-	-	-	6	-	3	3	4	44.4444
										OBL	1	79 x 20 x5	1	-	-	-	-	-	1	-	-	2	-	-
Costamar	Western Med	Spain	Valencia	Museo de Castellón	Castellón	Late EN	4900-4750	54	3	PAR	1	(38) x 17 x 5	1	-	-	-	-	-	1	-	1	-	1	100
Cova de l'Or	Western Med	Spain	Valencia	Museo Arqueológico de Valencia	Valencia	EN	5400-5050	32	32	DIAG	30	42-28 x 15-11 x 3	30	-	-	-	-	-	30	-	24	6	1	2.77778
										PAR	2	42-28 x 15-11 x 3	2	-	-	-	-	-	2	-	2	-	1	50
Cova Sarsa	Western Med	Spain	Valencia	Museo Arqueológico de Valencia	Valencia	EN	5550-5300	13	13	DIAG	13	42-34 x 13-11 x 4-2	13	-	-	-	-	-	12	-	12	1	-	-
El Barranquet	Western Med	Spain	Valencia	Museo Arqueológico de Oliva	Oliva	EN	5650-5350	254	6	DIAG	6	37-31 x 14-10 x 4-3	6	-	-	-	-	-	6	-	6	-	1	-
Mas d'Is	Western Med	Spain	Valencia	Universitat de Valencia	Valencia	EN	5650-5450	210	16	DIAG	12	27-19 x 14-10 x 3-2	12	-	-	-	-	-	11	1	12	-	1	8.33333
Vale Pincel I	Western Med	Portugal	Alentejo	Museu de Arqueologia e Etnografia do Distrito de Setubal	Setubal	EN	5750-5250	217	27	DIAG	27	23-16 x 10-8 x 3	27	-	-	-	-	-	26	1	23	4	2	6.45161
Cortiçois	Western Med	Portugal	Ribatejo	Centro de Estudos Arqueológicos do Concelho de Oeiras	Oeiras	EN	n/a	1707	10	DIAG	9	34-24 x 12-11 x 4-2	9	-	-	-	-	-	9	-	9	-	3	33.3333
S1 Table. The table includes the studied sites, their geographical location, chronology, the repository where archaeological collections are stored, the analysed sample and the number of identified glossy blades. All dates have been calibrated with OxCal 4.3, rounded off to the nearest 50 yrs. Type- (indeterminate glossy blades are excluded) DIAG: Diagonally hafted glossy blades; PAR: Parallel ha…
