# Supplementary material for: Migration, adaptation, innovation: The spread of Neolithic harvesting technologies in the Mediterranean
Source: PLoS One. 2020 Apr 30;15(4):e0232455. doi: 10.1371/journal.pone.0232455 (PMC7192378; doi:10.1371/journal.pone.0232455)
Supplement: S1 File — (XLSX) [file pone.0232455.s002.xlsx]

## Sheet: S1_14C_all_dates
Sickle	Country	Site	Lab.	BP	±	1σ (BC)		2σ (BC)		Layer	Sample_code	Sample type	Reference
						From	to	From	To
DIAG	ESP	Barranquet	Beta-221431	6510	50	5530	5384	5607	5367	UE79	F	Ovis Aries	Bernabeu J, García Puchol O, Orozco-Köhler T. New insigths relating to the beginning of the Neolithic in the eastern Spain: Evaluating empirical data and modelled predictions. Quaternary International, 2018; 470: 439-450.
DIAG	ESP	Barranquet	Beta-239379	6510	50	5530	5384	5607	5367	UE79	F	Cervus elaphus	Bernabeu J, García Puchol O, Orozco-Köhler T. New insigths relating to the beginning of the Neolithic in the eastern Spain: Evaluating empirical data and modelled predictions. Quaternary International, 2018; 470: 439-450.
OBL	ESP	Casa Montero	Beta-232890	6500	40	5513	5384	5535	5371	CM/05/95/D4/16303/1	WC	Quercus sp.	Díaz-del-Río P, Consuegra S. Time for action. The chronology of mining events at Casa Montero (Madrid, Spain). In: Capote M, Consuegra S, Díaz-del-Río, P, Terradas X, editors. Proceedings of the 2nd International Conference of the UISPP Commission on Flint Mining in Pre- and Protohistoric Times (Madrid, 14-17 October 2009). BAR Int. Series, S2260. Oxford: Archaeopress. p. 221-229
OBL	ESP	Casa Montero	Beta-206512	6410	40	5467	5356	5472	5322	CM/05/2701/2229	WC	Quercus sp.	Díaz-del-Río P, Consuegra S. Time for action. The chronology of mining events at Casa Montero (Madrid, Spain). In: Capote M, Consuegra S, Díaz-del-Río, P, Terradas X, editors. Proceedings of the 2nd International Conference of the UISPP Commission on Flint Mining in Pre- and Protohistoric Times (Madrid, 14-17 October 2009). BAR Int. Series, S2260. Oxford: Archaeopress. p. 221-229
OBL	ESP	Casa Montero	Beta-232884	6360	40	5462	5303	5469	5229	CM/05/95/B1/7242/1	WC	Quercus sp.	Díaz-del-Río P, Consuegra S. Time for action. The chronology of mining events at Casa Montero (Madrid, Spain). In: Capote M, Consuegra S, Díaz-del-Río, P, Terradas X, editors. Proceedings of the 2nd International Conference of the UISPP Commission on Flint Mining in Pre- and Protohistoric Times (Madrid, 14-17 October 2009). BAR Int. Series, S2260. Oxford: Archaeopress. p. 221-229
OBL	ESP	Casa Montero	Beta-232886	6350	40	5460	5297	5466	5225	CM/05/95/B3/7482/1	WC	Quercus sp.	Díaz-del-Río P, Consuegra S. Time for action. The chronology of mining events at Casa Montero (Madrid, Spain). In: Capote M, Consuegra S, Díaz-del-Río, P, Terradas X, editors. Proceedings of the 2nd International Conference of the UISPP Commission on Flint Mining in Pre- and Protohistoric Times (Madrid, 14-17 October 2009). BAR Int. Series, S2260. Oxford: Archaeopress. p. 221-229
OBL	ESP	Casa Montero	Beta-232893	6330	40	5363	5230	5464	5217	CM/05/95/E4/9622/1	WC	Quercus sp.	Díaz-del-Río P, Consuegra S. Time for action. The chronology of mining events at Casa Montero (Madrid, Spain). In: Capote M, Consuegra S, Díaz-del-Río, P, Terradas X, editors. Proceedings of the 2nd International Conference of the UISPP Commission on Flint Mining in Pre- and Protohistoric Times (Madrid, 14-17 October 2009). BAR Int. Series, S2260. Oxford: Archaeopress. p. 221-229
OBL	ESP	Casa Montero	Beta-232891	6320	40	5340	5227	5460	5214	CM/05/95/D5/8614/1	WC	Quercus sp.	Díaz-del-Río P, Consuegra S. Time for action. The chronology of mining events at Casa Montero (Madrid, Spain). In: Capote M, Consuegra S, Díaz-del-Río, P, Terradas X, editors. Proceedings of the 2nd International Conference of the UISPP Commission on Flint Mining in Pre- and Protohistoric Times (Madrid, 14-17 October 2009). BAR Int. Series, S2260. Oxford: Archaeopress. p. 221-229
OBL	ESP	Casa Montero	Beta-232887	6290	40	5309	5226	5367	5207	CM/05/95/D1/7963/1	WC	Juniperus sp.	Díaz-del-Río P, Consuegra S. Time for action. The chronology of mining events at Casa Montero (Madrid, Spain). In: Capote M, Consuegra S, Díaz-del-Río, P, Terradas X, editors. Proceedings of the 2nd International Conference of the UISPP Commission on Flint Mining in Pre- and Protohistoric Times (Madrid, 14-17 October 2009). BAR Int. Series, S2260. Oxford: Archaeopress. p. 221-229
OBL	ESP	Casa Montero	Beta-232889	6290	40	5309	5226	5367	5207	CM/05/95/D3/15842/1	WC	Juniperus sp.	Díaz-del-Río P, Consuegra S. Time for action. The chronology of mining events at Casa Montero (Madrid, Spain). In: Capote M, Consuegra S, Díaz-del-Río, P, Terradas X, editors. Proceedings of the 2nd International Conference of the UISPP Commission on Flint Mining in Pre- and Protohistoric Times (Madrid, 14-17 October 2009). BAR Int. Series, S2260. Oxford: Archaeopress. p. 221-229
OBL	ESP	Casa Montero	Beta-232885	6280	40	5303	5227	5359	5080	CM/05/95/B2/7562/1	WC	Quercus sp.	Díaz-del-Río P, Consuegra S. Time for action. The chronology of mining events at Casa Montero (Madrid, Spain). In: Capote M, Consuegra S, Díaz-del-Río, P, Terradas X, editors. Proceedings of the 2nd International Conference of the UISPP Commission on Flint Mining in Pre- and Protohistoric Times (Madrid, 14-17 October 2009). BAR Int. Series, S2260. Oxford: Archaeopress. p. 221-229
OBL	ESP	Casa Montero	Beta-206513	6270	40	5300	5222	5325	5076	CM/05/2384/2382	WC	Quercus sp.	Díaz-del-Río P, Consuegra S. Time for action. The chronology of mining events at Casa Montero (Madrid, Spain). In: Capote M, Consuegra S, Díaz-del-Río, P, Terradas X, editors. Proceedings of the 2nd International Conference of the UISPP Commission on Flint Mining in Pre- and Protohistoric Times (Madrid, 14-17 October 2009). BAR Int. Series, S2260. Oxford: Archaeopress. p. 221-229
OBL	ESP	Casa Montero	Beta-232892	6270	40	5300	5222	5325	5076	CM/05/95/E3/9323/1	WC	Quercus sp.	Díaz-del-Río P, Consuegra S. Time for action. The chronology of mining events at Casa Montero (Madrid, Spain). In: Capote M, Consuegra S, Díaz-del-Río, P, Terradas X, editors. Proceedings of the 2nd International Conference of the UISPP Commission on Flint Mining in Pre- and Protohistoric Times (Madrid, 14-17 October 2009). BAR Int. Series, S2260. Oxford: Archaeopress. p. 221-229
OBL	ESP	Casa Montero	Beta-232888	6240	40	5303	5081	5311	5066	CM/05/95/D2/8142/1	WC	Quercus sp.	Díaz-del-Río P, Consuegra S. Time for action. The chronology of mining events at Casa Montero (Madrid, Spain). In: Capote M, Consuegra S, Díaz-del-Río, P, Terradas X, editors. Proceedings of the 2nd International Conference of the UISPP Commission on Flint Mining in Pre- and Protohistoric Times (Madrid, 14-17 October 2009). BAR Int. Series, S2260. Oxford: Archaeopress. p. 221-229
OBL	ESP	Casa Montero	Beta-295152	6200	40	5218	5070	5295	5045	CM/D415363	H	Ovis aries	Díaz-del-Río P, Consuegra S. Time for action. The chronology of mining events at Casa Montero (Madrid, Spain). In: Capote M, Consuegra S, Díaz-del-Río, P, Terradas X, editors. Proceedings of the 2nd International Conference of the UISPP Commission on Flint Mining in Pre- and Protohistoric Times (Madrid, 14-17 October 2009). BAR Int. Series, S2260. Oxford: Archaeopress. p. 221-229
DIAG	ESP	Castillejos de Montefrío	Beta-135664	6470	150	5607	5307	5701	5068	Fase 7	WC	Arbutus Unedo	Linstädter J, Medved I, Solich M, Weniger GC. Neolithisation process within the Alboran territory: Models and possible African impact. Quaternary International, 2012; 27: 219-232.
DIAG	ESP	Castillejos de Montefrío	Beta-145302	6250	80	5313	5076	5463	4997	Fase 7	WC	Quercus ilex-coccifera	Linstädter, J., Medved, I., Solich, M., and G. C. Weniger, 2012. Neolithisation process within the Alboran territory: Models and possible African impact. Quaternary International, 27:, 219-232.
DIAG	ESP	Castillejos de Montefrío	Ua-36213	6120	40	5206	4986	5209	4953	Fase 2	WC	n/a	Linstädter, J., Medved, I., Solich, M., and G. C. Weniger, 2012. Neolithisation process within the Alboran territory: Models and possible African impact. Quaternary International, 27:, 219-232.
DIAG	ESP	Castillejos de Montefrío	Beta-135663	6120	40	5206	4986	5209	4953	Fase 3	WC	Quercus ilex-coccifera	Linstädter, J., Medved, I., Solich, M., and G. C. Weniger, 2012. Neolithisation process within the Alboran territory: Models and possible African impact. Quaternary International, 27:, 219-232.
DIAG	ESP	Castillejos de Montefrío	Ua-36211	5400	45	4331	4235	4345	4068	Fase 5	WC	n/a	Linstädter, J., Medved, I., Solich, M., and G. C. Weniger, 2012. Neolithisation process within the Alboran territory: Models and possible African impact. Quaternary International, 27:, 219-232.
OBL	ESP	Costamar	n/a	5996	38	4940	4837	4989	4793	n/a	F	Bos taurus	Ibáñez JJ, Gibaja JF, Gassin B, Mazzucco N. Paths and rhythms in spread of agriculture in the Western Mediterranean: the contribution of the analysis of harvesting technology. In: Salazar-García DC, García-Puchol O. editors. Times of Neolithic Transition along the Western Mediterranean. Springer Series Fundamental Issues in Archaeology. New York: Springer. 2017. p. 339–371.
OBL	ESP	Costamar	UCI-AM 60738	5965	25	4896	4798	4934	4786	UE-13002 (Relleno de una Structure circular, 1,20 m x 26 cm)	CE	Hordeum sp.	Flors E. Sincronía y diacronía en Costamar. Las primeras fases de ocupación. In: Flors E, coord. Torre la Sal (Ribera de Cabanes, Castellón): evolución del paisaje antrópico desde la Prehistoria hasta el Medioevo. 2009. p. 107-174
DIAG	ESP	Cova de la Sarsa	OxA-26076	6506	32	5516	5389	5533	5377	n/a	F	Ovis aries (metatarsal)	García Borja P. et al. El inicio del Neolítico en la cueva de Nerja y la Cova de la Sarsa. Contexto arqueológico y dataciones radiocarbónicas. Pyrenae, 2018; 49(2): 7-36.
DIAG	ESP	Cova de la Sarsa	OxA-26075	6420	32	5467	5369	5472	5331	n/a	F	Ovis aries (skull)	García Borja P. et al. El inicio del Neolítico en la cueva de Nerja y la Cova de la Sarsa. Contexto arqueológico y dataciones radiocarbónicas. Pyrenae, 2018; 49(2): 7-36.
DIAG	ESP	Cova de la Sarsa	OxA-236025	6399	35	5465	5326	5469	5320	n/a	F	Bos Taurus	García Borja P. et al. El inicio del Neolítico en la cueva de Nerja y la Cova de la Sarsa. Contexto arqueológico y dataciones radiocarbónicas. Pyrenae, 2018; 49(2): 7-36.
DIAG	ESP	Cova de la Sarsa	OxA-236022	6389	33	5463	5321	5469	5315	n/a	F	Bos Taurus	García Borja P. et al. El inicio del Neolítico en la cueva de Nerja y la Cova de la Sarsa. Contexto arqueológico y dataciones radiocarbónicas. Pyrenae, 2018; 49(2): 7-36.
DIAG	ESP	Cova de la Sarsa	OxA-V-2392-26	6341	30	5363	5302	5461	5224	3.4 1.6	H	Homo sapiens	García Borja P. et al. El inicio del Neolítico en la cueva de Nerja y la Cova de la Sarsa. Contexto arqueológico y dataciones radiocarbónicas. Pyrenae, 2018; 49(2): 7-36.
DIAG	ESP	Cova de l'Or	UCI-AMS66316	6475	25	5481	5383	5484	5376	Lay: VI K-35 24	F	Ovis aries	García Borja P. et al. El inicio del Neolítico en la cueva de Nerja y la Cova de la Sarsa. Contexto arqueológico y dataciones radiocarbónicas. Pyrenae, 2018; 49(2): 7-36.
DIAG	ESP	Cova de l'Or	Beta-298125	6340	40	5371	5231	5465	5220	Lay: V	CE	Cereal sp.	García Borja P. et al. El inicio del Neolítico en la cueva de Nerja y la Cova de la Sarsa. Contexto arqueológico y dataciones radiocarbónicas. Pyrenae, 2018; 49(2): 7-36.
DIAG	ESP	Cova de l'Or	OxA-10192	6310	70	5366	5216	5469	5076	Lay: VI J4 c17	CE	Triticum aestivum/durum	García Borja P. et al. El inicio del Neolítico en la cueva de Nerja y la Cova de la Sarsa. Contexto arqueológico y dataciones radiocarbónicas. Pyrenae, 2018; 49(2): 7-36.
DIAG	ESP	Cova de l'Or	OxA-10191	6275	70	5329	5080	5464	5046	Lay V: J4 c14	CE	Triticum aestivum/durum	García Borja P. et al. El inicio del Neolítico en la cueva de Nerja y la Cova de la Sarsa. Contexto arqueológico y dataciones radiocarbónicas. Pyrenae, 2018; 49(2): 7-36.
DIAG	ESP	Cova de l'Or	Beta-298126	6200	40	5218	5070	5295	5045	Lay: VI	CE	Triticum aestivum/durum	García Borja P. et al. El inicio del Neolítico en la cueva de Nerja y la Cova de la Sarsa. Contexto arqueológico y dataciones radiocarbónicas. Pyrenae, 2018; 49(2): 7-36.
PAR	ESP	Cueva de Chaves	GrN-13605	6330	70	5374	5220	5475	5080	1a	WC	Wood charcoal (unidentified)	Miranda PU, Lorente RL. La cueva de Chaves (Bastarás, Huesca): 15 000 años de ocupación prehistórica. Trabajos de Prehistoria, 2018; 75(2): 248-269.
PAR	ESP	Cueva de Chaves	GrN-13603	6260	100	5326	5062	5469	4994	1a	WC	Wood charcoal (unidentified)	Miranda PU, Lorente RL. La cueva de Chaves (Bastarás, Huesca): 15 000 años de ocupación prehistórica. Trabajos de Prehistoria, 2018; 75(2): 248-269.
PAR	ESP	Cueva de Chaves	GrA-26912	6230	45	5297	5080	5308	5057	1a	H	Homo sapiens	Miranda PU, Lorente RL. La cueva de Chaves (Bastarás, Huesca): 15 000 años de ocupación prehistórica. Trabajos de Prehistoria, 2018; 75(2): 248-269.
PAR	ESP	Cueva de Chaves	CSIC-379	6230	70	5299	5076	5340	4999	1a	WC	Wood charcoal (unidentified)	Miranda PU, Lorente RL. La cueva de Chaves (Bastarás, Huesca): 15 000 años de ocupación prehistórica. Trabajos de Prehistoria, 2018; 75(2): 248-269.
PAR	ESP	Cueva de Chaves	MAMS-28127	6227	28	5294	5080	5301	5069	1a	H	Homo sapiens	Miranda PU, Lorente RL. La cueva de Chaves (Bastarás, Huesca): 15 000 años de ocupación prehistórica. Trabajos de Prehistoria, 2018; 75(2): 248-269.
PAR	ESP	Cueva de Chaves	D-AMS15831	6180	54	5213	5057	5296	4998	1a	H	Homo sapiens	Miranda PU, Lorente RL. La cueva de Chaves (Bastarás, Huesca): 15 000 años de ocupación prehistórica. Trabajos de Prehistoria, 2018; 75(2): 248-269.
PAR	ESP	Cueva de Chaves	CSIC-381	6120	70	5207	4964	5281	4846	1a	WC	Wood charcoal (unidentified)	Miranda PU, Lorente RL. La cueva de Chaves (Bastarás, Huesca): 15 000 años de ocupación prehistórica. Trabajos de Prehistoria, 2018; 75(2): 248-269.
DIAG	ESP	Cueva de Nerja	OxA-26085	6342	37	5371	5233	5465	5221	NM-10	F	Ovis/Capra	García Borja PJ, Tortosa A, Emili J, Jordá Pardo JF, Salazar García DC. La cerámica neolítica de la Cueva de Nerja (Málaga, España): salas del Vestíbulo y la Mina. Archivo de Prehistoria Levantina, 2014; 30: 81-131.
DIAG	ESP	Cueva de Nerja	Beta-369357	6300	40	5316	5226	5364	5213	NV-3	F	Ovis aries	García Borja PJ, Tortosa A, Emili J, Jordá Pardo JF, Salazar García DC. La cerámica neolítica de la Cueva de Nerja (Málaga, España): salas del Vestíbulo y la Mina. Archivo de Prehistoria Levantina, 2014; 30: 81-131.
DIAG	ESP	Cueva de Nerja	OxA-26083	6252	33	5297	5216	5313	5077	NM-9	F	Ovis aries	García Borja PJ, Tortosa A, Emili J, Jordá Pardo JF, Salazar García DC. La cerámica neolítica de la Cueva de Nerja (Málaga, España): salas del Vestíbulo y la Mina. Archivo de Prehistoria Levantina, 2014; 30: 81-131.
DIAG	ESP	Cueva de Nerja	Beta-271213	6230	40	5297	5080	5306	5061	s. Cataclismo Hearth	WC	Wood charcoal (unidentified)	García Borja PJ, Tortosa A, Emili J, Jordá Pardo JF, Salazar García DC. La cerámica neolítica de la Cueva de Nerja (Málaga, España): salas del Vestíbulo y la Mina. Archivo de Prehistoria Levantina, 2014; 30: 81-131.
DIAG	ESP	Cueva de Nerja	OxA-26081	6219	33	5286	5075	5300	5061	NM-7	F	Ovis aries	García Borja PJ, Tortosa A, Emili J, Jordá Pardo JF, Salazar García DC. La cerámica neolítica de la Cueva de Nerja (Málaga, España): salas del Vestíbulo y la Mina. Archivo de Prehistoria Levantina, 2014; 30: 81-131.
DIAG	ESP	Cueva de Nerja	OxA-26082	6214	35	5282	5072	5297	5058	NM-8	F	Ovis aries	García Borja PJ, Tortosa A, Emili J, Jordá Pardo JF, Salazar García DC. La cerámica neolítica de la Cueva de Nerja (Málaga, España): salas del Vestíbulo y la Mina. Archivo de Prehistoria Levantina, 2014; 30: 81-131.
DIAG	ESP	Cueva de Nerja	OxA-26079	6207	32	5220	5073	5291	5056	NM-6	F	Ovis aries	García Borja PJ, Tortosa A, Emili J, Jordá Pardo JF, Salazar García DC. La cerámica neolítica de la Cueva de Nerja (Málaga, España): salas del Vestíbulo y la Mina. Archivo de Prehistoria Levantina, 2014; 30: 81-131.
DIAG	ESP	Cueva de Nerja	OxA-26080	6196	31	5215	5074	5288	5046	NM-7	F	Ovis aries	García Borja PJ, Tortosa A, Emili J, Jordá Pardo JF, Salazar García DC. La cerámica neolítica de la Cueva de Nerja (Málaga, España): salas del Vestíbulo y la Mina. Archivo de Prehistoria Levantina, 2014; 30: 81-131.
DIAG	ESP	Cueva de Nerja	MAMS-20437	6185	21	5167	5078	5216	5056	NV-2	F	Ovis/Capra	García Borja PJ, Tortosa A, Emili J, Jordá Pardo JF, Salazar García DC. La cerámica neolítica de la Cueva de Nerja (Málaga, España): salas del Vestíbulo y la Mina. Archivo de Prehistoria Levantina, 2014; 30: 81-131.
DIAG	ESP	Cueva de Nerja	Beta-284147	6070	40	5043	4933	5202	4844	NM-5	CE	Hordeum vulgare	García Borja PJ, Tortosa A, Emili J, Jordá Pardo JF, Salazar García DC. La cerámica neolítica de la Cueva de Nerja (Málaga, España): salas del Vestíbulo y la Mina. Archivo de Prehistoria Levantina, 2014; 30: 81-131.
DIAG	ESP	Cueva de Nerja	OxA-36077	5998	31	4933	4845	4980	4798	NM-5	F	Ovis/Capra	García Borja PJ, Tortosa A, Emili J, Jordá Pardo JF, Salazar García DC. La cerámica neolítica de la Cueva de Nerja (Málaga, España): salas del Vestíbulo y la Mina. Archivo de Prehistoria Levantina, 2014; 30: 81-131.
DIAG	ESP	Cueva Murciélagos Zuheros	GrN-6926	6295	45	5313	5226	5374	5080	n/a	WC	Wood charcoal (unidentified)	Mazzucco N, Capuzzo G, Petrinelli-Pannocchia C, Ibáñez JJ, Gibaja JF. Harvesting tools and the spread of the Neolithic into the Central-Western Mediterranean area. Quaternary International. 2018; 470(Part B): 511–528.
DIAG	ESP	Cueva Murciélagos Zuheros	GrN-6638	6250	35	5297	5215	5312	5076	V	WC	Wood charcoal (unidentified)	Mazzucco N, Capuzzo G, Petrinelli-Pannocchia C, Ibáñez JJ, Gibaja JF. Harvesting tools and the spread of the Neolithic into the Central-Western Mediterranean area. Quaternary International. 2018; 470(Part B): 511–528.
DIAG	ESP	Cueva Murciélagos Zuheros	Beta-316509	6200	40	5218	5070	5295	5045	A / 80	CE	Hordeum vulgare	Mazzucco N, Capuzzo G, Petrinelli-Pannocchia C, Ibáñez JJ, Gibaja JF. Harvesting tools and the spread of the Neolithic into the Central-Western Mediterranean area. Quaternary International. 2018; 470(Part B): 511–528.
DIAG	ESP	Cueva Murciélagos Zuheros	OxA-15648	6199	36	5217	5071	5292	5047	A / 41	CE	Hordeum vulgare	Mazzucco N, Capuzzo G, Petrinelli-Pannocchia C, Ibáñez JJ, Gibaja JF. Harvesting tools and the spread of the Neolithic into the Central-Western Mediterranean area. Quaternary International. 2018; 470(Part B): 511–528.
DIAG	ESP	Cueva Murciélagos Zuheros	OxA-15647	6192	35	5214	5071	5289	5035	A / 45	CE	Hordeum vulgare	Mazzucco N, Capuzzo G, Petrinelli-Pannocchia C, Ibáñez JJ, Gibaja JF. Harvesting tools and the spread of the Neolithic into the Central-Western Mediterranean area. Quaternary International. 2018; 470(Part B): 511–528.
DIAG	ESP	Cueva Murciélagos Zuheros	OxA-15646	6184	35	5211	5071	5282	5021	A / 66	CE	Hordeum/Triticum	Mazzucco N, Capuzzo G, Petrinelli-Pannocchia C, Ibáñez JJ, Gibaja JF. Harvesting tools and the spread of the Neolithic into the Central-Western Mediterranean area. Quaternary International. 2018; 470(Part B): 511–528.
DIAG	ESP	Cueva Murciélagos Zuheros	OxA-15650	6170	37	5207	5064	5219	5010	Silo 1969	CE	Hordeum vulgare	Mazzucco N, Capuzzo G, Petrinelli-Pannocchia C, Ibáñez JJ, Gibaja JF. Harvesting tools and the spread of the Neolithic into the Central-Western Mediterranean area. Quaternary International. 2018; 470(Part B): 511–528.
DIAG	ESP	Cueva Murciélagos Zuheros	Beta-313477	6140	40	5207	5007	5215	4981	A / 41	CE	Triticum aestivum/durum	Mazzucco N, Capuzzo G, Petrinelli-Pannocchia C, Ibáñez JJ, Gibaja JF. Harvesting tools and the spread of the Neolithic into the Central-Western Mediterranean area. Quaternary International. 2018; 470(Part B): 511–528.
DIAG	ESP	Cueva Murciélagos Zuheros	Beta-313476	6110	40	5201	4959	5208	4942	C / 27	CE	Triticum aestivum/durum	Mazzucco N, Capuzzo G, Petrinelli-Pannocchia C, Ibáñez JJ, Gibaja JF. Harvesting tools and the spread of the Neolithic into the Central-Western Mediterranean area. Quaternary International. 2018; 470(Part B): 511–528.
DIAG	ESP	Cueva Murciélagos Zuheros	CSIC-1133	6086	45	5192	4936	5207	4850	n/a	SE	Esparto grass	Mazzucco N, Capuzzo G, Petrinelli-Pannocchia C, Ibáñez JJ, Gibaja JF. Harvesting tools and the spread of the Neolithic into the Central-Western Mediterranean area. Quaternary International. 2018; 470(Part B): 511–528.
DIAG	ESP	Cueva Murciélagos Zuheros	OxA-15649	6056	35	5006	4859	5049	4847	B / 38	CE	Hordeum vulgare	Mazzucco N, Capuzzo G, Petrinelli-Pannocchia C, Ibáñez JJ, Gibaja JF. Harvesting tools and the spread of the Neolithic into the Central-Western Mediterranean area. Quaternary International. 2018; 470(Part B): 511–528.
DIAG	ESP	Cueva Murciélagos Zuheros	GrN-6639	6025	45	4983	4848	5033	4799	IV	SE	Cereal (unidentified)	Mazzucco N, Capuzzo G, Petrinelli-Pannocchia C, Ibáñez JJ, Gibaja JF. Harvesting tools and the spread of the Neolithic into the Central-Western Mediterranean area. Quaternary International. 2018; 470(Part B): 511–528.
DIAG	ESP	Cueva Murciélagos Zuheros	Beta-313475	5920	40	4835	4729	4904	4709	B /28	CE	Triticum aestivum/durum	Mazzucco N, Capuzzo G, Petrinelli-Pannocchia C, Ibáñez JJ, Gibaja JF. Harvesting tools and the spread of the Neolithic into the Central-Western Mediterranean area. Quaternary International. 2018; 470(Part B): 511–528.
PAR	ESP	El Castillo de Doña Mencía	Beta-294443	6020	40	4960	4846	5011	4799	UE3122, split C-3	F	Cervus elaphus (homerus)	Martínez Sánchez RM, Vera Rodríguez JC, editors. El enclave neolítico al aire libre del Castillo de Doña Mencía (Córdoba): una mirada a los primeros agricultores y ganaderos de las campiñas del Guadalquivir Medio. Huelva: Universidad de Huelva. 2017.
PAR	ESP	El Castillo de Doña Mencía	Beta-441964	5980	30	4930	4805	4946	4787	UE1, split 3CB	F	Bos Taurus (homerus)	Martínez Sánchez RM, Vera Rodríguez JC, editors. El enclave neolítico al aire libre del Castillo de Doña Mencía (Córdoba): una mirada a los primeros agricultores y ganaderos de las campiñas del Guadalquivir Medio. Huelva: Universidad de Huelva. 2017.
PAR	ESP	El Castillo de Doña Mencía	Beta-425425	5850	30	4770	4690	4794	4617	UE3, split 3CB	F	Ovis aries (homerus)	Martínez Sánchez RM, Vera Rodríguez JC, editors. El enclave neolítico al aire libre del Castillo de Doña Mencía (Córdoba): una mirada a los primeros agricultores y ganaderos de las campiñas del Guadalquivir Medio. Huelva: Universidad de Huelva. 2017.
DIAG	ESP	Guixeres de Vilobi (Les)	OxA-26068	6655	45	5626	5551	5644	5491	n/a	F	Ovis aries	Oms FX, Esteve X, Mestres J, Martín P, Martins H. La neolitización del nordeste de la Península Ibérica: datos radiocarbónicos y culturales de los asentamientos al aire libre del Penedès. Trabajos de Prehistoria, 2014; 71(1): 42-55.
DIAG	ESP	Guixeres de Vilobi (Les)	OxA-26069	6458	38	5476	5379	5485	5342	n/a	F	Ovis aries	Oms FX, Esteve X, Mestres J, Martín P, Martins H. La neolitización del nordeste de la Península Ibérica: datos radiocarbónicos y culturales de los asentamientos al aire libre del Penedès. Trabajos de Prehistoria, 2014; 71(1): 42-55.
PAR/OBL	ESP	La Draga	UBAR-314	6410	70	5468	5340	5490	5226	Poste E106-Sector A-NII	WC	Wood charcoal (unidentified)	Bosch A, Chinchilla J, Tarrús J. El poblat lacustre del Neolític antic de La Draga. Excavacions 2000-2005. Monografies del CASC, vol 9. Girona: Museu d’arqueologia de Catalunya; 2011.
PAR/OBL	ESP	La Draga	Beta-137197	6290	70	5367	5208	5466	5059	Sector B	WC	Wood charcoal (unidentified)	Bosch A, Chinchilla J, Tarrús J. El poblat lacustre del Neolític antic de La Draga. Excavacions 2000-2005. Monografies del CASC, vol 9. Girona: Museu d’arqueologia de Catalunya; 2011.
PAR/OBL	ESP	La Draga	Beta-315052	6270	30	5299	5225	5316	5211	Sector D, Fase I	SE	Cereal (unidentified)	Bosch A, Chinchilla J, Tarrús J. El poblat lacustre del Neolític antic de La Draga. Excavacions 2000-2005. Monografies del CASC, vol 9. Girona: Museu d’arqueologia de Catalunya; 2011.
PAR/OBL	ESP	La Draga	Beta-278255	6270	40	5300	5222	5325	5076	Sector C	F	n/a	Bosch A, Chinchilla J, Tarrús J. El poblat lacustre del Neolític antic de La Draga. Excavacions 2000-2005. Monografies del CASC, vol 9. Girona: Museu d’arqueologia de Catalunya; 2011.
PAR/OBL	ESP	La Draga	Beta-137198	6270	70	5324	5080	5463	5039	Sector B-NII	WC	Wood charcoal (unidentified)	Bosch A, Chinchilla J, Tarrús J. El poblat lacustre del Neolític antic de La Draga. Excavacions 2000-2005. Monografies del CASC, vol 9. Girona: Museu d’arqueologia de Catalunya; 2011.
PAR/OBL	ESP	La Draga	n/a	6220	40	5291	5074	5302	5057	Sector C mix	F	Bone (unidentified)	Bosch A, Chinchilla J, Tarrús J. El poblat lacustre del Neolític antic de La Draga. Excavacions 2000-2005. Monografies del CASC, vol 9. Girona: Museu d’arqueologia de Catalunya; 2011.
PAR/OBL	ESP	La Draga	Beta-315051	6210	40	5225	5067	5296	5055	Sector D, Fase II	SE	Cereal (unidentified)	Bosch A, Chinchilla J, Tarrús J. El poblat lacustre del Neolític antic de La Draga. Excavacions 2000-2005. Monografies del CASC, vol 9. Girona: Museu d’arqueologia de Catalunya; 2011.
PAR/OBL	ESP	La Draga	n/a	6184	27	5210	5074	5218	5052	Sector B, Fase II	F	Bone (unidentified)	Bosch A, Chinchilla J, Tarrús J. El poblat lacustre del Neolític antic de La Draga. Excavacions 2000-2005. Monografies del CASC, vol 9. Girona: Museu d’arqueologia de Catalunya; 2011.
PAR/OBL	ESP	La Draga	Beta-315050	6180	40	5211	5066	5286	5002	Sector D, Fase II	SE	Cereal (unidentified)	Bosch A, Chinchilla J, Tarrús J. El poblat lacustre del Neolític antic de La Draga. Excavacions 2000-2005. Monografies del CASC, vol 9. Girona: Museu d’arqueologia de Catalunya; 2011.
PAR/OBL	ESP	La Draga	OxA-20233	6179	33	5209	5071	5221	5025	Sector A	n/a	n/a	Bosch A, Chinchilla J, Tarrús J. El poblat lacustre del Neolític antic de La Draga. Excavacions 2000-2005. Monografies del CASC, vol 9. Girona: Museu d’arqueologia de Catalunya; 2011.
PAR/OBL	ESP	La Draga	Beta-278256	6170	40	5208	5062	5221	5000	Sector C	F	Bone (unidentified)	Bosch A, Chinchilla J, Tarrús J. El poblat lacustre del Neolític antic de La Draga. Excavacions 2000-2005. Monografies del CASC, vol 9. Girona: Museu d’arqueologia de Catalunya; 2011.
PAR/OBL	ESP	La Draga	OxA-20231	6163	33	5207	5057	5215	5011	Sector B	n/a	n/a	Bosch A, Chinchilla J, Tarrús J. El poblat lacustre del Neolític antic de La Draga. Excavacions 2000-2005. Monografies del CASC, vol 9. Girona: Museu d’arqueologia de Catalunya; 2011.
PAR/OBL	ESP	La Draga	n/a	6160	31	5207	5055	5214	5020	Sector B mix	SE	Seed (unidentified)	Bosch A, Chinchilla J, Tarrús J. El poblat lacustre del Neolític antic de La Draga. Excavacions 2000-2005. Monografies del CASC, vol 9. Girona: Museu d’arqueologia de Catalunya; 2011.
PAR/OBL	ESP	La Draga	n/a	6149	33	5207	5040	5211	5005	Sector A mix	SE	Seed (unidentified)	Bosch A, Chinchilla J, Tarrús J. El poblat lacustre del Neolític antic de La Draga. Excavacions 2000-2005. Monografies del CASC, vol 9. Girona: Museu d’arqueologia de Catalunya; 2011.
PAR/OBL	ESP	La Draga	OxA-20235	6143	33	5207	5023	5210	5001	Fireplace E21	n/a	n/a	Bosch A, Chinchilla J, Tarrús J. El poblat lacustre del Neolític antic de La Draga. Excavacions 2000-2005. Monografies del CASC, vol 9. Girona: Museu d’arqueologia de Catalunya; 2011.
PAR/OBL	ESP	La Draga	OxA-20234	6127	33	5205	4997	5210	4981	Fireplace E5	n/a	n/a	Bosch A, Chinchilla J, Tarrús J. El poblat lacustre del Neolític antic de La Draga. Excavacions 2000-2005. Monografies del CASC, vol 9. Girona: Museu d’arqueologia de Catalunya; 2011.
PAR/OBL	ESP	La Draga	OxA-20232	6121	33	5205	4991	5208	4961	Sector B	n/a	n/a	Bosch A, Chinchilla J, Tarrús J. El poblat lacustre del Neolític antic de La Draga. Excavacions 2000-2005. Monografies del CASC, vol 9. Girona: Museu d’arqueologia de Catalunya; 2011.
PAR/OBL	ESP	La Draga	HD-15451	6060	40	5023	4909	5195	4842	Fireplace E3	WC	Wood charcoal (unidentified)	Bosch A, Chinchilla J, Tarrús J. El poblat lacustre del Neolític antic de La Draga. Excavacions 2000-2005. Monografies del CASC, vol 9. Girona: Museu d’arqueologia de Catalunya; 2011.
PAR/OBL	ESP	La Draga	Beta-298438	6010	40	4950	4841	5000	4796	Sector D.Fase II	F	Bone (unidentified)	Bosch A, Chinchilla J, Tarrús J. El poblat lacustre del Neolític antic de La Draga. Excavacions 2000-2005. Monografies del CASC, vol 9. Girona: Museu d’arqueologia de Catalunya; 2011.
PAR/OBL	ESP	La Draga	UBAR-313	6010	70	4996	4803	5201	4721	Fireplace E56	SE	Seed (unidentified)	Bosch A, Chinchilla J, Tarrús J. El poblat lacustre del Neolític antic de La Draga. Excavacions 2000-2005. Monografies del CASC, vol 9. Girona: Museu d’arqueologia de Catalunya; 2011.
PAR/OBL	ESP	La Draga	UBAR-311	5970	110	4995	4723	5208	4606	Fireplace E40-Sector A-NI	WC	Wood charcoal (unidentified)	Bosch A, Chinchilla J, Tarrús J. El poblat lacustre del Neolític antic de La Draga. Excavacions 2000-2005. Monografies del CASC, vol 9. Girona: Museu d’arqueologia de Catalunya; 2011.
OBL	ESP	La Vaquera	GrA-9226	6440	50	5471	5376	5482	5322	Fase ib-N.94	SE	Corylus avellana (fruit)	Estremera-Portela MS. Primeros agricultores y ganaderos en la Meseta Norte: el Neolítico de La Cueva de La Vaquera (Torreiglesias, Segovia). Arqueología en Castilla y Leon, vol 11. Valladolid: Junta Castilla y Leon, 2003.
OBL	ESP	La Vaquera	GrA-8241	6080	70	5202	4851	5213	4834	Fase ib-N.98	SE	Corylus avellana (fruit)	Estremera-Portela MS. Primeros agricultores y ganaderos en la Meseta Norte: el Neolítico de La Cueva de La Vaquera (Torreiglesias, Segovia). Arqueología en Castilla y Leon, vol 11. Valladolid: Junta Castilla y Leon, 2003.
OBL	ESP	Lámpara	KIA-16579	6610	32	5613	5518	5617	5491	Pit 9	WC	Wood charcoal (unidentified)	Rojo MA, Kunst M, Garrido R, García I, Morán G. Paisajes de la memoria: asentamientos del Neolítico antiguo en el Valle de Ambrona (Soria, España). Arte y Arqueología, 23; Valladolid: Universidad de Valladolid, Secretariado de Publicaciones e Intercambio Editorial; 2008.
OBL	ESP	Lámpara	KIA-16571	6608	35	5612	5515	5617	5489	Pit 13	WC	Wood charcoal (unidentified)	Rojo MA, Kunst M, Garrido R, García I, Morán G. Paisajes de la memoria: asentamientos del Neolítico antiguo en el Valle de Ambrona (Soria, España). Arte y Arqueología, 23; Valladolid: Universidad de Valladolid, Secretariado de Publicaciones e Intercambio Editorial; 2008.
OBL	ESP	Lámpara	KIA-8874	6421	30	5467	5370	5473	5331	Burial	WC	Wood charcoal (unidentified)	Rojo MA, Kunst M, Garrido R, García I, Morán G. Paisajes de la memoria: asentamientos del Neolítico antiguo en el Valle de Ambrona (Soria, España). Arte y Arqueología, 23; Valladolid: Universidad de Valladolid, Secretariado de Publicaciones e Intercambio Editorial; 2008.
OBL	ESP	Lámpara	KIA-21347	6407	34	5466	5355	5470	5323	Pit 18	F	Bone (unidentified)	Rojo MA, Kunst M, Garrido R, García I, Morán G. Paisajes de la memoria: asentamientos del Neolítico antiguo en el Valle de Ambrona (Soria, España). Arte y Arqueología, 23; Valladolid: Universidad de Valladolid, Secretariado de Publicaciones e Intercambio Editorial; 2008.
OBL	ESP	Lámpara	KIA-4780	6390	60	5466	5319	5479	5229	Pit 1	WC	Wood charcoal (unidentified)	Rojo MA, Kunst M, Garrido R, García I, Morán G. Paisajes de la memoria: asentamientos del Neolítico antiguo en el Valle de Ambrona (Soria, España). Arte y Arqueología, 23; Valladolid: Universidad de Valladolid, Secretariado de Publicaciones e Intercambio Editorial; 2008.
OBL	ESP	Lámpara	KIA-21352	6280	33	5303	5227	5322	5211	Pit 9	F	Bone (unidentified)	Rojo MA, Kunst M, Garrido R, García I, Morán G. Paisajes de la memoria: asentamientos del Neolítico antiguo en el Valle de Ambrona (Soria, España). Arte y Arqueología, 23; Valladolid: Universidad de Valladolid, Secretariado de Publicaciones e Intercambio Editorial; 2008.
OBL	ESP	Lámpara	UtC-13346	6280	50	5311	5218	5366	5073	Pit 1	CE	Cereal sp.	Rojo MA, Kunst M, Garrido R, García I, Morán G. Paisajes de la memoria: asentamientos del Neolítico antiguo en el Valle de Ambrona (Soria, España). Arte y Arqueología, 23; Valladolid: Universidad de Valladolid, Secretariado de Publicaciones e Intercambio Editorial; 2008.
OBL	ESP	Lámpara	KIA-6790	6144	46	5207	5025	5217	4962	Pit 1	H	Homo sapiens	Rojo MA, Kunst M, Garrido R, García I, Morán G. Paisajes de la memoria: asentamientos del Neolítico antiguo en el Valle de Ambrona (Soria, España). Arte y Arqueología, 23; Valladolid: Universidad de Valladolid, Secretariado de Publicaciones e Intercambio Editorial; 2008.
OBL	ESP	Lámpara	KIA-21348	6125	33	5205	4995	5210	4965	Pit 11	F	Bone (unidentified)	Rojo MA, Kunst M, Garrido R, García I, Morán G. Paisajes de la memoria: asentamientos del Neolítico antiguo en el Valle de Ambrona (Soria, España). Arte y Arqueología, 23; Valladolid: Universidad de Valladolid, Secretariado de Publicaciones e Intercambio Editorial; 2008.
OBL	ESP	Lámpara	KIA-6789	6055	34	5004	4909	5047	4848	Pit 1	H	Homo sapiens	Rojo MA, Kunst M, Garrido R, García I, Morán G. Paisajes de la memoria: asentamientos del Neolítico antiguo en el Valle de Ambrona (Soria, España). Arte y Arqueología, 23; Valladolid: Universidad de Valladolid, Secretariado de Publicaciones e Intercambio Editorial; 2008.
DIAG	ESP	Los Cascajos	Ua-24428	6435	45	5469	5375	5478	5327	Fireplace 551	WC	Wood charcoal (unidentified)	Fernández-Crespo T, Schulting RJ, Ordoño J, Rojo-Guerra MA, Sesma-Sesma J, García-Gazólaz J, et al. Isotopic evidence of strong reliance on animal foods and dietary heterogeneity among Early-Middle Neolithic communities of Iberia. Archaeological and Anthropological Sciences, 2019; 11(10): 5463-5481.
PAR	ESP	Los Cascajos	Ua-24427	6250	50	5310	5081	5321	5058	Structure 516	CE	Cereal sp.	Fernández-Crespo T, Schulting RJ, Ordoño J, Rojo-Guerra MA, Sesma-Sesma J, García-Gazólaz J, et al. Isotopic evidence of strong reliance on animal foods and dietary heterogeneity among Early-Middle Neolithic communities of Iberia. Archaeological and Anthropological Sciences, 2019; 11(10): 5463-5481.
PAR	ESP	Los Cascajos	Ua-24426	6230	50	5298	5080	5311	5054	Burial497	H	Homo sapiens	Fernández-Crespo T, Schulting RJ, Ordoño J, Rojo-Guerra MA, Sesma-Sesma J, García-Gazólaz J, et al. Isotopic evidence of strong reliance on animal foods and dietary heterogeneity among Early-Middle Neolithic communities of Iberia. Archaeological and Anthropological Sciences, 2019; 11(10): 5463-5481.
PAR	ESP	Los Cascajos	Ua-16024	6185	75	5225	5026	5311	4947	Structure 183	H	Homo sapiens	Fernández-Crespo T, Schulting RJ, Ordoño J, Rojo-Guerra MA, Sesma-Sesma J, García-Gazólaz J, et al. Isotopic evidence of strong reliance on animal foods and dietary heterogeneity among Early-Middle Neolithic communities of Iberia. Archaeological and Anthropological Sciences, 2019; 11(10): 5463-5481.
PAR	ESP	Los Cascajos	Ua-17995	6125	80	5208	4983	5291	4846	Structure 214	F	Bos taurus	Fernández-Crespo T, Schulting RJ, Ordoño J, Rojo-Guerra MA, Sesma-Sesma J, García-Gazólaz J, et al. Isotopic evidence of strong reliance on animal foods and dietary heterogeneity among Early-Middle Neolithic communities of Iberia. Archaeological and Anthropological Sciences, 2019; 11(10): 5463-5481.
PAR	ESP	Los Cascajos	Ua-24423	5945	95	4945	4716	5194	4558	Structure 196	F	Bone (unidentified)	Fernández-Crespo T, Schulting RJ, Ordoño J, Rojo-Guerra MA, Sesma-Sesma J, García-Gazólaz J, et al. Isotopic evidence of strong reliance on animal foods and dietary heterogeneity among Early-Middle Neolithic communities of Iberia. Archaeological and Anthropological Sciences, 2019; 11(10): 5463-5481.
DIAG	ESP	Mas d´Is	Beta-239378	6600	40	5610	5493	5617	5485	casa 2-80224	SE	Monocotyledoneae sp.	Balaguer LM, Aubá, JB, Köhler TO. El Mas d'Is (Penàguila, Alicante). SAGVNTVM Extra, 2011; 12: 179-182.
DIAG	ESP	Mas d´Is	Beta-166727	6600	50	5611	5491	5621	5481	casa 1-82205	SE	Hordeum sp.	Balaguer LM, Aubá, JB, Köhler TO. El Mas d'Is (Penàguila, Alicante). SAGVNTVM Extra, 2011; 12: 179-182.
DIAG	ESP	Mas d´Is	Beta-162092	6600	50	5611	5491	5621	5481	Casa1-80219	SE	Hordeum sp.	Balaguer LM, Aubá, JB, Köhler TO. El Mas d'Is (Penàguila, Alicante). SAGVNTVM Extra, 2011; 12: 179-182.
DIAG	ESP	Mas d´Is	Beta-16672	6600	50	5611	5491	5621	5481	Casa2-80205/UE80205	SE	Hordeum sp.	Balaguer LM, Aubá, JB, Köhler TO. El Mas d'Is (Penàguila, Alicante). SAGVNTVM Extra, 2011; 12: 179-182.
DIAG	ESP	Mas d´Is	Beta-16219	6600	50	5611	5491	5621	5481	UE80219	SE	Hordeum sp.	Balaguer LM, Aubá, JB, Köhler TO. El Mas d'Is (Penàguila, Alicante). SAGVNTVM Extra, 2011; 12: 179-182.
DIAG	ESP	Mas d´Is	Beta-142289	6510	80	5539	5376	5616	5324	UE2051b	SE	Hordeum sp.	Balaguer LM, Aubá, JB, Köhler TO. El Mas d'Is (Penàguila, Alicante). SAGVNTVM Extra, 2011; 12: 179-182.
DIAG	ESP	Mas d´Is	Beta-166728	6400	40	5465	5326	5471	5317	Casa 3	WC	Quercus sp.	Balaguer LM, Aubá, JB, Köhler TO. El Mas d'Is (Penàguila, Alicante). SAGVNTVM Extra, 2011; 12: 179-182.
DIAG	ESP	Mas d´Is	Beta-171906	6400	40	5465	5326	5471	5317	Foso 5, relleno inf.	WC	Quercus sp.	Balaguer LM, Aubá, JB, Köhler TO. El Mas d'Is (Penàguila, Alicante). SAGVNTVM Extra, 2011; 12: 179-182.
DIAG	ESP	Mas d´Is	Beta-162093	6160	40	5207	5055	5217	5000	Foso 4, relleno inf.	WC	Quercus sp.	Balaguer LM, Aubá, JB, Köhler TO. El Mas d'Is (Penàguila, Alicante). SAGVNTVM Extra, 2011; 12: 179-182.
DIAG	ESP	Mas d´Is	Beta-331019	6140	30	5206	5010	5209	5002	UE105630	F	Bos taurus	Balaguer LM, Aubá, JB, Köhler TO. El Mas d'Is (Penàguila, Alicante). SAGVNTVM Extra, 2011; 12: 179-182.
DIAG	ESP	Mas d´Is	Beta-331018	6030	30	4984	4852	5002	4840	UE104393	F	Bos taurus	Balaguer LM, Aubá, JB, Köhler TO. El Mas d'Is (Penàguila, Alicante). SAGVNTVM Extra, 2011; 12: 179-182.
DIAG	ESP	Mas d´Is	Beta-171908	5590	40	4454	4369	4494	4350	Foso4-100405	SE	Cereal sp.	Balaguer LM, Aubá, JB, Köhler TO. El Mas d'Is (Penàguila, Alicante). SAGVNTVM Extra, 2011; 12: 179-182.
DIAG	ESP	Mas d´Is	Beta-171907	5550	40	4446	4351	4458	4338	Foso5-99014	SE	Cereal sp.	Balaguer LM, Aubá, JB, Köhler TO. El Mas d'Is (Penàguila, Alicante). SAGVNTVM Extra, 2011; 12: 179-182.
PAR	ESP	Plansallosa	Beta-74311	6180	60	5216	5051	5301	4990	I	WC	Wood charcoal (unidentified)	Bosch A, Buch M, Palomo T, Buxó R, Mateu J, Tabernero E, Casadevall J. El poblal neolílic de Plansallosa. Publicacions eventuals d'arqueologia de la Garrotxa, 5. Olot: 1998.
PAR	ESP	Plansallosa	Beta-74313	6130	60	5207	4997	5225	4854	I	WC	Wood charcoal (unidentified)	Bosch A, Buch M, Palomo T, Buxó R, Mateu J, Tabernero E, Casadevall J. El poblal neolílic de Plansallosa. Publicacions eventuals d'arqueologia de la Garrotxa, 5. Olot: 1998.
PAR	ESP	Plansallosa	OxA-2592	5890	80	4896	4622	4953	4548	II	WC	Wood charcoal (unidentified)	Bosch A, Buch M, Palomo T, Buxó R, Mateu J, Tabernero E, Casadevall J. El poblal neolílic de Plansallosa. Publicacions eventuals d'arqueologia de la Garrotxa, 5. Olot: 1998.
PAR	ESP	Plansallosa	Beta-74312	5870	60	4830	4684	4897	4559	II	WC	Wood charcoal (unidentified)	Bosch A, Buch M, Palomo T, Buxó R, Mateu J, Tabernero E, Casadevall J. El poblal neolílic de Plansallosa. Publicacions eventuals d'arqueologia de la Garrotxa, 5. Olot: 1998.
PAR	ESP	Plansallosa	Beta-87965	5720	70	4678	4490	4723	4374	II	WC	Wood charcoal (unidentified)	Bosch A, Buch M, Palomo T, Buxó R, Mateu J, Tabernero E, Casadevall J. El poblal neolílic de Plansallosa. Publicacions eventuals d'arqueologia de la Garrotxa, 5. Olot: 1998.
OBL	ESP	Revilla del Campo	KIA-13940	6568	37	5544	5482	5613	5476	Structure 4	WC	Wood charcoal (unidentified)	Rojo MA, Kunst M, Garrido R, García I, Morán G. Paisajes de la memoria: asentamientos del Neolítico antiguo en el Valle de Ambrona (Soria, España). Arte y Arqueología, 23; Valladolid: Universidad de Valladolid, Secretariado de Publicaciones e Intercambio Editorial; 2008.
OBL	ESP	Revilla del Campo	KIA-13948	6449	37	5473	5378	5481	5342	Structure 5	WC	Wood charcoal (unidentified)	Rojo MA, Kunst M, Garrido R, García I, Morán G. Paisajes de la memoria: asentamientos del Neolítico antiguo en el Valle de Ambrona (Soria, España). Arte y Arqueología, 23; Valladolid: Universidad de Valladolid, Secretariado de Publicaciones e Intercambio Editorial; 2008.
OBL	ESP	Revilla del Campo	KIA-13938	6449	42	5474	5377	5482	5331	Structure 4	WC	Wood charcoal (unidentified)	Rojo MA, Kunst M, Garrido R, García I, Morán G. Paisajes de la memoria: asentamientos del Neolítico antiguo en el Valle de Ambrona (Soria, España). Arte y Arqueología, 23; Valladolid: Universidad de Valladolid, Secretariado de Publicaciones e Intercambio Editorial; 2008.
OBL	ESP	Revilla del Campo	KIA-13945	6446	39	5473	5377	5481	5338	Structure 8	WC	Wood charcoal (unidentified)	Rojo MA, Kunst M, Garrido R, García I, Morán G. Paisajes de la memoria: asentamientos del Neolítico antiguo en el Valle de Ambrona (Soria, España). Arte y Arqueología, 23; Valladolid: Universidad de Valladolid, Secretariado de Publicaciones e Intercambio Editorial; 2008.
OBL	ESP	Revilla del Campo	KIA-13942	6415	36	5467	5364	5471	5326	Structure 4	WC	Wood charcoal (unidentified)	Rojo MA, Kunst M, Garrido R, García I, Morán G. Paisajes de la memoria: asentamientos del Neolítico antiguo en el Valle de Ambrona (Soria, España). Arte y Arqueología, 23; Valladolid: Universidad de Valladolid, Secretariado de Publicaciones e Intercambio Editorial; 2008.
OBL	ESP	Revilla del Campo	KIA-13937	6405	36	5466	5342	5470	5321	Structure 4	WC	Wood charcoal (unidentified)	Rojo MA, Kunst M, Garrido R, García I, Morán G. Paisajes de la memoria: asentamientos del Neolítico antiguo en el Valle de Ambrona (Soria, España). Arte y Arqueología, 23; Valladolid: Universidad de Valladolid, Secretariado de Publicaciones e Intercambio Editorial; 2008.
OBL	ESP	Revilla del Campo	KIA-21358	6365	36	5460	5307	5470	5233	Structure 14	F	Bone (unidentified)	Rojo MA, Kunst M, Garrido R, García I, Morán G. Paisajes de la memoria: asentamientos del Neolítico antiguo en el Valle de Ambrona (Soria, España). Arte y Arqueología, 23; Valladolid: Universidad de Valladolid, Secretariado de Publicaciones e Intercambio Editorial; 2008.
OBL	ESP	Revilla del Campo	KIA-21356	6355	30	5365	5309	5466	5230	Structure 4	F	Ovis aries	Rojo MA, Kunst M, Garrido R, García I, Morán G. Paisajes de la memoria: asentamientos del Neolítico antiguo en el Valle de Ambrona (Soria, España). Arte y Arqueología, 23; Valladolid: Universidad de Valladolid, Secretariado de Publicaciones e Intercambio Editorial; 2008.
OBL	ESP	Revilla del Campo	KIA-13936	6335	46	5368	5230	5466	5217	Structure 4	WC	Wood charcoal (unidentified)	Rojo MA, Kunst M, Garrido R, García I, Morán G. Paisajes de la memoria: asentamientos del Neolítico antiguo en el Valle de Ambrona (Soria, España). Arte y Arqueología, 23; Valladolid: Universidad de Valladolid, Secretariado de Publicaciones e Intercambio Editorial; 2008.
OBL	ESP	Revilla del Campo	UtC-13347	6313	48	5326	5223	5466	5209	Structure 9	CE	Cereal sp.	Rojo MA, Kunst M, Garrido R, García I, Morán G. Paisajes de la memoria: asentamientos del Neolítico antiguo en el Valle de Ambrona (Soria, España). Arte y Arqueología, 23; Valladolid: Universidad de Valladolid, Secretariado de Publicaciones e Intercambio Editorial; 2008.
OBL	ESP	Revilla del Campo	KIA-21351	6289	31	5307	5229	5320	5216	Structure 4	F	No Determinado	Rojo MA, Kunst M, Garrido R, García I, Morán G. Paisajes de la memoria: asentamientos del Neolítico antiguo en el Valle de Ambrona (Soria, España). Arte y Arqueología, 23; Valladolid: Universidad de Valladolid, Secretariado de Publicaciones e Intercambio Editorial; 2008.
OBL	ESP	Revilla del Campo	KIA-21357	6271	31	5299	5226	5317	5211	Structure 14	F	Bone (unidentified)	Rojo MA, Kunst M, Garrido R, García I, Morán G. Paisajes de la memoria: asentamientos del Neolítico antiguo en el Valle de Ambrona (Soria, España). Arte y Arqueología, 23; Valladolid: Universidad de Valladolid, Secretariado de Publicaciones e Intercambio Editorial; 2008.
OBL	ESP	Revilla del Campo	UtC-13295	6250	50	5310	5081	5321	5058	Structure 12	CE	Cereal sp.	Rojo MA, Kunst M, Garrido R, García I, Morán G. Paisajes de la memoria: asentamientos del Neolítico antiguo en el Valle de Ambrona (Soria, España). Arte y Arqueología, 23; Valladolid: Universidad de Valladolid, Secretariado de Publicaciones e Intercambio Editorial; 2008.
OBL	ESP	Revilla del Campo	UtC-13269	6250	50	5310	5081	5321	5058	Structure 2	CE	Caprinae sp.	Rojo MA, Kunst M, Garrido R, García I, Morán G. Paisajes de la memoria: asentamientos del Neolítico antiguo en el Valle de Ambrona (Soria, España). Arte y Arqueología, 23; Valladolid: Universidad de Valladolid, Secretariado de Publicaciones e Intercambio Editorial; 2008.
OBL	ESP	Revilla del Campo	KIA-21359	6245	34	5299	5212	5310	5075	Structure 4	F	Sus sp.	Rojo MA, Kunst M, Garrido R, García I, Morán G. Paisajes de la memoria: asentamientos del Neolítico antiguo en el Valle de Ambrona (Soria, España). Arte y Arqueología, 23; Valladolid: Universidad de Valladolid, Secretariado de Publicaciones e Intercambio Editorial; 2008.
OBL	ESP	Revilla del Campo	UtC-13294	6240	50	5304	5080	5316	5056	Structure 16	CE	Caprinae sp.	Rojo MA, Kunst M, Garrido R, García I, Morán G. Paisajes de la memoria: asentamientos del Neolítico antiguo en el Valle de Ambrona (Soria, España). Arte y Arqueología, 23; Valladolid: Universidad de Valladolid, Secretariado de Publicaciones e Intercambio Editorial; 2008.
OBL	ESP	Revilla del Campo	KIA-21355	6230	30	5297	5081	5302	5070	Structure 13	F	Bone (unidentified)	Rojo MA, Kunst M, Garrido R, García I, Morán G. Paisajes de la memoria: asentamientos del Neolítico antiguo en el Valle de Ambrona (Soria, España). Arte y Arqueología, 23; Valladolid: Universidad de Valladolid, Secretariado de Publicaciones e Intercambio Editorial; 2008.
OBL	ESP	Revilla del Campo	UtC-13350	6210	60	5291	5061	5309	5011	Structure 2	CE	Caprinae sp.	Rojo MA, Kunst M, Garrido R, García I, Morán G. Paisajes de la memoria: asentamientos del Neolítico antiguo en el Valle de Ambrona (Soria, España). Arte y Arqueología, 23; Valladolid: Universidad de Valladolid, Secretariado de Publicaciones e Intercambio Editorial; 2008.
OBL	ESP	Revilla del Campo	KIA-21346	6202	31	5217	5076	5290	5052	Structure 2	F	Bone (unidentified)	Rojo MA, Kunst M, Garrido R, García I, Morán G. Paisajes de la memoria: asentamientos del Neolítico antiguo en el Valle de Ambrona (Soria, España). Arte y Arqueología, 23; Valladolid: Universidad de Valladolid, Secretariado de Publicaciones e Intercambio Editorial; 2008.
OBL	ESP	Revilla del Campo	KIA-21354	6177	31	5208	5071	5219	5034	Structure 13	F	Caprinae sp.	Rojo MA, Kunst M, Garrido R, García I, Morán G. Paisajes de la memoria: asentamientos del Neolítico antiguo en el Valle de Ambrona (Soria, España). Arte y Arqueología, 23; Valladolid: Universidad de Valladolid, Secretariado de Publicaciones e Intercambio Editorial; 2008.
OBL	ESP	Revilla del Campo	KIA-21349	6158	31	5207	5053	5214	5018	Structure 12	F	Bone (unidentified)	Rojo MA, Kunst M, Garrido R, García I, Morán G. Paisajes de la memoria: asentamientos del Neolítico antiguo en el Valle de Ambrona (Soria, España). Arte y Arqueología, 23; Valladolid: Universidad de Valladolid, Secretariado de Publicaciones e Intercambio Editorial; 2008.
OBL	ESP	Revilla del Campo	KIA-21353	6156	33	5207	5052	5213	5011	Structure 12	F	Caprinae sp.	Rojo MA, Kunst M, Garrido R, García I, Morán G. Paisajes de la memoria: asentamientos del Neolítico antiguo en el Valle de Ambrona (Soria, España). Arte y Arqueología, 23; Valladolid: Universidad de Valladolid, Secretariado de Publicaciones e Intercambio Editorial; 2008.
OBL	ESP	Revilla del Campo	UtC-13348	6120	60	5207	4981	5220	4851	Structure 4	CE	Cereal sp.	Rojo MA, Kunst M, Garrido R, García I, Morán G. Paisajes de la memoria: asentamientos del Neolítico antiguo en el Valle de Ambrona (Soria, España). Arte y Arqueología, 23; Valladolid: Universidad de Valladolid, Secretariado de Publicaciones e Intercambio Editorial; 2008.
OBL	ESP	Revilla del Campo	KIA-13943	5642	96	4578	4359	4707	4334	Structure 8	WC	Wood charcoal (unidentified)	Rojo MA, Kunst M, Garrido R, García I, Morán G. Paisajes de la memoria: asentamientos del Neolítico antiguo en el Valle de Ambrona (Soria, España). Arte y Arqueología, 23; Valladolid: Universidad de Valladolid, Secretariado de Publicaciones e Intercambio Editorial; 2008.
PAR	ESP	Sant Pau del Camp	Beta-236174	6290	50	5313	5221	5372	5076	F1	H	Homo sapiens	Morales I, Fontanals Torroja M, Oms JX, Vergès M, Bosch A. La chronologie du Néolithique ancien cardial du nord-est de la péninsule Ibérique. Datations, problématique et méthodologie L'Anthropologie, 2011; 114(4): 427-444.
PAR	ESP	Sant Pau del Camp	Beta-236175	6250	40	5303	5211	5316	5070	F2	H	Homo sapiens	Morales I, Fontanals Torroja M, Oms JX, Vergès M, Bosch A. La chronologie du Néolithique ancien cardial du nord-est de la péninsule Ibérique. Datations, problématique et méthodologie L'Anthropologie, 2011; 114(4): 427-444.
PAR	FR	Fontbrégoua	GrA-38336	6390	40	5464	5321	5471	5311	Burial pit H2-9/10	H	Homo sapiens	Binder D, Sénépart I. La séquence de l’Impresso-Cardial de l’abri Pendimoun et l’évolution des assemblages céramiques en Provence. Premières societés paysannes de Méditerrannée occidental. Structures des productions céramiques. Mémoire, vol. 51. 2010. p. 149-167.
PAR	FR	Fontbrégoua	GrA-38334	6240	35	5303	5085	5308	5071	Burial pit H2-11	H	Homo sapiens	Binder D, Sénépart I. La séquence de l’Impresso-Cardial de l’abri Pendimoun et l’évolution des assemblages céramiques en Provence. Premières societés paysannes de Méditerrannée occidental. Structures des productions céramiques. Mémoire, vol. 51. 2010. p. 149-167.
PAR	FR	Fontbrégoua	GrA-38322	6115	35	5203	4984	5208	4948	Burial H1-3	H	Homo sapiens	Binder D, Sénépart I. La séquence de l’Impresso-Cardial de l’abri Pendimoun et l’évolution des assemblages céramiques en Provence. Premières societés paysannes de Méditerrannée occidental. Structures des productions céramiques. Mémoire, vol. 51. 2010. p. 149-167.
PAR	FR	Fontbrégoua	GrA-38332	6110	35	5200	4964	5208	4943	Burial H3-C	H	Homo sapiens	Binder D, Sénépart I. La séquence de l’Impresso-Cardial de l’abri Pendimoun et l’évolution des assemblages céramiques en Provence. Premières societés paysannes de Méditerrannée occidental. Structures des productions céramiques. Mémoire, vol. 51. 2010. p. 149-167.
PAR	FR	Fontbrégoua	Sep H1 mix	6086	33	5041	4951	5206	4853	Burial H1	H	Homo sapiens	Binder D, Sénépart I. La séquence de l’Impresso-Cardial de l’abri Pendimoun et l’évolution des assemblages céramiques en Provence. Premières societés paysannes de Méditerrannée occidental. Structures des productions céramiques. Mémoire, vol. 51. 2010. p. 149-167.
PAR	FR	Fontbrégoua	Sep H3 mix	6082	35	5039	4946	5205	4850	Burial H3	H	Homo sapiens	Binder D, Sénépart I. La séquence de l’Impresso-Cardial de l’abri Pendimoun et l’évolution des assemblages céramiques en Provence. Premières societés paysannes de Méditerrannée occidental. Structures des productions céramiques. Mémoire, vol. 51. 2010. p. 149-167.
PAR	FR	Fontbrégoua	GrA-38335	6065	30	5016	4936	5054	4851	Burial H1-2	H	Homo sapiens	Binder D, Sénépart I. La séquence de l’Impresso-Cardial de l’abri Pendimoun et l’évolution des assemblages céramiques en Provence. Premières societés paysannes de Méditerrannée occidental. Structures des productions céramiques. Mémoire, vol. 51. 2010. p. 149-167.
PAR	FR	Fontbrégoua	GrA-38329	6055	35	5005	4859	5047	4848	Burial H3-B	H	Homo sapiens	Binder D, Sénépart I. La séquence de l’Impresso-Cardial de l’abri Pendimoun et l’évolution des assemblages céramiques en Provence. Premières societés paysannes de Méditerrannée occidental. Structures des productions céramiques. Mémoire, vol. 51. 2010. p. 149-167.
PAR	FR	Jean Cros	Beta-398981	6070	30	5021	4941	5189	4851	JC-VI4-2b-92	F	Caprinae sp.	Perrin T, Manen C, Valdeyron N, Guilaine J. Beyond the sea… The Neolithic transition in the southwest of France. Quaternary International, 2018; 470: 318-332.
PAR	FR	Jean Cros	Beta-398983	5910	30	4825	4727	4844	4715	JC-XI6-2a-40	F	Cervus elaphus	Perrin T, Manen C, Valdeyron N, Guilaine J. Beyond the sea… The Neolithic transition in the southwest of France. Quaternary International, 2018; 470: 318-332.
PAR	FR	Le Baratin	Ly-4725	6355	40	5461	5301	5468	5227	Strucuture 8, F3	WC	Quercus sp.	Sénépart I. Le Mésolithique et le Néolithique ancien en Provence rhodanienne : occupations, chronologie et transition. In: Sénépart I, Leandri F, Cauliez J, Perrin T, Thirault É, editors. Chronologie de la Préhistoire récente dans le Sud de la France - Actualité de la recherche. Actes des 10e Rencontres Méridionales de Préhistoire récente. Toulouse: Archives d'Écologie préhistorique. p. 23- 36.
PAR	FR	Le Baratin	Ly-4728 (OxA)	6310	35	5321	5227	5358	5218	Strucuture 8, F2/2	WC	Quercus sp.	Sénépart I. Le Mésolithique et le Néolithique ancien en Provence rhodanienne : occupations, chronologie et transition. In: Sénépart I, Leandri F, Cauliez J, Perrin T, Thirault É, editors. Chronologie de la Préhistoire récente dans le Sud de la France - Actualité de la recherche. Actes des 10e Rencontres Méridionales de Préhistoire récente. Toulouse: Archives d'Écologie préhistorique. p. 23- 36.
PAR	FR	Le Baratin	Ly-252 (OxA)	6290	70	5367	5208	5466	5059	Structure 1	WC	Quercus sp.	Sénépart I. Le Mésolithique et le Néolithique ancien en Provence rhodanienne : occupations, chronologie et transition. In: Sénépart I, Leandri F, Cauliez J, Perrin T, Thirault É, editors. Chronologie de la Préhistoire récente dans le Sud de la France - Actualité de la recherche. Actes des 10e Rencontres Méridionales de Préhistoire récente. Toulouse: Archives d'Écologie préhistorique. p. 23- 36.
PAR	FR	Le Baratin	Ly-4727 (OxA)	6240	35	5303	5085	5308	5071	Strucuture 8, F2/1	WC	Quercus sp.	Sénépart I. Le Mésolithique et le Néolithique ancien en Provence rhodanienne : occupations, chronologie et transition. In: Sénépart I, Leandri F, Cauliez J, Perrin T, Thirault É, editors. Chronologie de la Préhistoire récente dans le Sud de la France - Actualité de la recherche. Actes des 10e Rencontres Méridionales de Préhistoire récente. Toulouse: Archives d'Écologie préhistorique. p. 23- 36.
PAR	FR	Le Baratin	Ly-4726 (OxA)	6210	35	5223	5071	5295	5056	Strucuture 8, F1	WC	Quercus sp.	Sénépart I. Le Mésolithique et le Néolithique ancien en Provence rhodanienne : occupations, chronologie et transition. In: Sénépart I, Leandri F, Cauliez J, Perrin T, Thirault É, editors. Chronologie de la Préhistoire récente dans le Sud de la France - Actualité de la recherche. Actes des 10e Rencontres Méridionales de Préhistoire récente. Toulouse: Archives d'Écologie préhistorique. p. 23- 36.
PAR	FR	Le Baratin	Ly-99 (OxA)	6145	70	5208	5011	5296	4910	Structure 5	WC	Quercus sp.	Sénépart I. Le Mésolithique et le Néolithique ancien en Provence rhodanienne : occupations, chronologie et transition. In: Sénépart I, Leandri F, Cauliez J, Perrin T, Thirault É, editors. Chronologie de la Préhistoire récente dans le Sud de la France - Actualité de la recherche. Actes des 10e Rencontres Méridionales de Préhistoire récente. Toulouse: Archives d'Écologie préhistorique. p. 23- 36.
PAR	FR	Le Baratin	Ly-100 (OxA)	6125	80	5208	4983	5291	4846	Structure 2	WC	Quercus sp.	Sénépart I. Le Mésolithique et le Néolithique ancien en Provence rhodanienne : occupations, chronologie et transition. In: Sénépart I, Leandri F, Cauliez J, Perrin T, Thirault É, editors. Chronologie de la Préhistoire récente dans le Sud de la France - Actualité de la recherche. Actes des 10e Rencontres Méridionales de Préhistoire récente. Toulouse: Archives d'Écologie préhistorique. p. 23- 36.
PAR	FR	Mas de Vignoles	Erl-9580	6182	56	5214	5056	5296	4999	US 1005, occupational layer	WC	Wood charcoal (unidentified)	Ibáñez JJ, Gibaja JF, Gassin B, Mazzucco N. Paths and rhythms in spread of agriculture in the Western Mediterranean: the contribution of the analysis of harvesting technology. In: Salazar-García DC, García-Puchol O. editors. Times of Neolithic Transition along the Western Mediterranean. Springer Series Fundamental Issues in Archaeology. New York: Springer. 2017. p. 339–371.
PAR	FR	Mas de Vignoles	Erl-9579	6048	56	5023	4849	5206	4792	US 1005, occupational layer	CE	Hordeum vulgare (caryopsid)	Ibáñez JJ, Gibaja JF, Gassin B, Mazzucco N. Paths and rhythms in spread of agriculture in the Western Mediterranean: the contribution of the analysis of harvesting technology. In: Salazar-García DC, García-Puchol O. editors. Times of Neolithic Transition along the Western Mediterranean. Springer Series Fundamental Issues in Archaeology. New York: Springer. 2017. p. 339–371.
PAR	FR	Mourre de la Barque	ETH-26417	6305	55	5328	5218	5466	5079	layer C6-14G.3	OR	Caramel	Ibáñez JJ, Gibaja JF, Gassin B, Mazzucco N. Paths and rhythms in spread of agriculture in the Western Mediterranean: the contribution of the analysis of harvesting technology. In: Salazar-García DC, García-Puchol O. editors. Times of Neolithic Transition along the Western Mediterranean. Springer Series Fundamental Issues in Archaeology. New York: Springer. 2017. p. 339–371.
PAR	FR	Mourre de la Barque	ETH-27980	6285	65	5356	5209	5464	5057	layer D4-16	F	Bos taurus (metatanus)	Ibáñez JJ, Gibaja JF, Gassin B, Mazzucco N. Paths and rhythms in spread of agriculture in the Western Mediterranean: the contribution of the analysis of harvesting technology. In: Salazar-García DC, García-Puchol O. editors. Times of Neolithic Transition along the Western Mediterranean. Springer Series Fundamental Issues in Archaeology. New York: Springer. 2017. p. 339–371.
PAR	FR	Mourre de la Barque	ETH-27979	6225	60	5296	5076	5318	5026	layer D4-16	F	Bos taurus (metapodium)	Ibáñez JJ, Gibaja JF, Gassin B, Mazzucco N. Paths and rhythms in spread of agriculture in the Western Mediterranean: the contribution of the analysis of harvesting technology. In: Salazar-García DC, García-Puchol O. editors. Times of Neolithic Transition along the Western Mediterranean. Springer Series Fundamental Issues in Archaeology. New York: Springer. 2017. p. 339–371.
PAR	FR	Mourre de la Barque	ETH-27978	6165	65	5213	5038	5296	4951	layer C6-14G.3	F	Bos sp. (humerus)	Ibáñez JJ, Gibaja JF, Gassin B, Mazzucco N. Paths and rhythms in spread of agriculture in the Western Mediterranean: the contribution of the analysis of harvesting technology. In: Salazar-García DC, García-Puchol O. editors. Times of Neolithic Transition along the Western Mediterranean. Springer Series Fundamental Issues in Archaeology. New York: Springer. 2017. p. 339–371.
PAR	FR	Mourre de la Barque	ETH-27981	6065	65	5056	4848	5208	4806	layer D4-16	F	Bos taurus (tibia)	Ibáñez JJ, Gibaja JF, Gassin B, Mazzucco N. Paths and rhythms in spread of agriculture in the Western Mediterranean: the contribution of the analysis of harvesting technology. In: Salazar-García DC, García-Puchol O. editors. Times of Neolithic Transition along the Western Mediterranean. Springer Series Fundamental Issues in Archaeology. New York: Springer. 2017. p. 339–371.
DIAG	FR	Peiro Signado	Ly-5689	6925	45	5844	5742	5964	5721	Unique layer	SE	Grain	Binder D,. et al. Modelling the earliest north-western dispersal of Mediterranean Impressed Wares: new dates and Bayesian chronological model. Documenta praehistorica. 2018; 44: 54-77.
DIAG	FR	Peiro Signado	Ly-5688	6910	40	5836	5739	5886	5721	Unique layer	SE	Grain	Binder D,. et al. Modelling the earliest north-western dispersal of Mediterranean Impressed Wares: new dates and Bayesian chronological model. Documenta praehistorica. 2018; 44: 54-77.
DIAG	FR	Peiro Signado	Ly-8400	6840	55	5769	5664	5841	5636	Structure 1	WC	Wood charcoal (unidentified)	Binder D,. et al. Modelling the earliest north-western dispersal of Mediterranean Impressed Wares: new dates and Bayesian chronological model. Documenta praehistorica. 2018; 44: 54-77.
DIAG	FR	Peiro Signado	Ly-8399	6770	55	5713	5637	5752	5564	Structure 7	WC	Wood charcoal (unidentified)	Binder D,. et al. Modelling the earliest north-western dispersal of Mediterranean Impressed Wares: new dates and Bayesian chronological model. Documenta praehistorica. 2018; 44: 54-77.
PAR	FR	Pendimoun	LTL-13788A	6547	45	5540	5476	5617	5386	Sector North, US47799-sup, #48256	WC	Bryonia sp.	Binder D,. et al. Modelling the earliest north-western dispersal of Mediterranean Impressed Wares: new dates and Bayesian chronological model. Documenta praehistorica. 2018; 44: 54-77.
PAR	FR	Pendimoun	LTL-8011A	6507	45	5523	5384	5555	5369	Sector North, US18364, #18365	WC	Quercus sp.	Binder D,. et al. Modelling the earliest north-western dispersal of Mediterranean Impressed Wares: new dates and Bayesian chronological model. Documenta praehistorica. 2018; 44: 54-77.
PAR	FR	Pendimoun	LTL-8012A	6499	45	5514	5382	5547	5365	Sector North, US18364, #18512	WC	Quercus sp.	Binder D,. et al. Modelling the earliest north-western dispersal of Mediterranean Impressed Wares: new dates and Bayesian chronological model. Documenta praehistorica. 2018; 44: 54-77.
PAR	FR	Pendimoun	LTL-14104A	6466	40	5479	5379	5491	5337	Sector North, US19000, #41859	WC	Corylus avellana charcoal	Binder D,. et al. Modelling the earliest north-western dispersal of Mediterranean Impressed Wares: new dates and Bayesian chronological model. Documenta praehistorica. 2018; 44: 54-77.
PAR	FR	Pendimoun	GrA-32061	6450	40	5474	5377	5482	5339	Sector North, Burial H2, US43000, #43220	H	Homo sapiens	Binder D,. et al. Modelling the earliest north-western dispersal of Mediterranean Impressed Wares: new dates and Bayesian chronological model. Documenta praehistorica. 2018; 44: 54-77.
PAR	FR	Pendimoun	GrA-26893	6445	40	5472	5377	5481	5331	Sector South, Burial F1, #N16_606	H	Homo sapiens	Binder D,. et al. Modelling the earliest north-western dispersal of Mediterranean Impressed Wares: new dates and Bayesian chronological model. Documenta praehistorica. 2018; 44: 54-77.
PAR	FR	Pendimoun	GrA-26894	6440	40	5471	5376	5479	5331	Sector North, Burial F2, #K16_603	H	Homo sapiens	Binder D,. et al. Modelling the earliest north-western dispersal of Mediterranean Impressed Wares: new dates and Bayesian chronological model. Documenta praehistorica. 2018; 44: 54-77.
PAR	FR	Pendimoun	LTL-15940A	6399	45	5466	5325	5473	5314	Sector South, US28781-sup, #28898	CE	Cereal sp.	Binder D,. et al. Modelling the earliest north-western dispersal of Mediterranean Impressed Wares: new dates and Bayesian chronological model. Documenta praehistorica. 2018; 44: 54-77.
PAR	FR	Pendimoun	LTL-8008A	6337	45	5370	5230	5466	5218	Sector North, US19001, #44473	WC	Quercus sp.	Binder D,. et al. Modelling the earliest north-western dispersal of Mediterranean Impressed Wares: new dates and Bayesian chronological model. Documenta praehistorica. 2018; 44: 54-77.
PAR	FR	Pendimoun	LTL-8010A	6328	45	5362	5229	5465	5215	Sector North, US42370, #44077	WC	Quercus sp.	Binder D,. et al. Modelling the earliest north-western dispersal of Mediterranean Impressed Wares: new dates and Bayesian chronological model. Documenta praehistorica. 2018; 44: 54-77.
PAR	FR	Pendimoun	LTL-8009A	6241	45	5304	5081	5315	5061	Sector North, US42370, #42861	SE	Corylus avellana (fruit)	Binder D,. et al. Modelling the earliest north-western dispersal of Mediterranean Impressed Wares: new dates and Bayesian chronological model. Documenta praehistorica. 2018; 44: 54-77.
PAR	FR	Pendimoun	LTL-8007A	6170	45	5208	5060	5287	4993	Sector North, US19001, #44387	WC	Quercus sp.	Binder D,. et al. Modelling the earliest north-western dispersal of Mediterranean Impressed Wares: new dates and Bayesian chronological model. Documenta praehistorica. 2018; 44: 54-77.
DIAG	GR	Achilleion	P-2118	7470	80	6416	6253	6471	6107	Ia	WC	Wood charcoal (unidentified)	Gimbutas M, Winn SM, Shimabuku DM. Achilleion: A Neolithic Settlement in Thessaly, Greece, 6400-5600 BC. Cotsen Institute of Archaeology. 1989.
DIAG	GR	Achilleion	GrN-7437	7440	55	6377	6251	6427	6224	Ib	WC	Wood charcoal (unidentified)	Gimbutas M, Winn SM, Shimabuku DM. Achilleion: A Neolithic Settlement in Thessaly, Greece, 6400-5600 BC. Cotsen Institute of Archaeology. 1989.
DIAG	GR	Achilleion	GrN-7438	7390	45	6359	6223	6395	6101	Ib	WC	Wood charcoal (unidentified)	Gimbutas M, Winn SM, Shimabuku DM. Achilleion: A Neolithic Settlement in Thessaly, Greece, 6400-5600 BC. Cotsen Institute of Archaeology. 1989.
DIAG	GR	Achilleion	LJ-3329	7370	50	6360	6112	6376	6095	Ib	WC	Wood charcoal (unidentified)	Gimbutas M, Winn SM, Shimabuku DM. Achilleion: A Neolithic Settlement in Thessaly, Greece, 6400-5600 BC. Cotsen Institute of Archaeology. 1989.
DIAG	GR	Achilleion	UCLA-1896C	7330	100	6344	6071	6400	6020	IIa-b	WC	Wood charcoal (unidentified)	Gimbutas M, Winn SM, Shimabuku DM. Achilleion: A Neolithic Settlement in Thessaly, Greece, 6400-5600 BC. Cotsen Institute of Archaeology. 1989.
DIAG	GR	Achilleion	LJ-3184	7320	50	6230	6101	6346	6060	Ib	WC	Wood charcoal (unidentified)	Gimbutas M, Winn SM, Shimabuku DM. Achilleion: A Neolithic Settlement in Thessaly, Greece, 6400-5600 BC. Cotsen Institute of Archaeology. 1989.
DIAG	GR	Achilleion	LJ-3328	7310	50	6224	6101	6336	6056	IIa-b	WC	Wood charcoal (unidentified)	Gimbutas M, Winn SM, Shimabuku DM. Achilleion: A Neolithic Settlement in Thessaly, Greece, 6400-5600 BC. Cotsen Institute of Archaeology. 1989.
DIAG	GR	Achilleion	LJ-3186	7300	50	6218	6103	6251	6050	IIa-b	WC	Wood charcoal (unidentified)	Gimbutas M, Winn SM, Shimabuku DM. Achilleion: A Neolithic Settlement in Thessaly, Greece, 6400-5600 BC. Cotsen Institute of Archaeology. 1989.
DIAG	GR	Achilleion	GrN-7436	7295	70	6222	6083	6354	6018	IIa-b	WC	Wood charcoal (unidentified)	Gimbutas M, Winn SM, Shimabuku DM. Achilleion: A Neolithic Settlement in Thessaly, Greece, 6400-5600 BC. Cotsen Institute of Archaeology. 1989.
DIAG	GR	Achilleion	LJ-3325	7290	50	6214	6098	6241	6051	IIa-b	WC	Wood charcoal (unidentified)	Gimbutas M, Winn SM, Shimabuku DM. Achilleion: A Neolithic Settlement in Thessaly, Greece, 6400-5600 BC. Cotsen Institute of Archaeology. 1989.
DIAG	GR	Achilleion	LJ-3326	7290	80	6226	6071	6361	6012	IIa-b	WC	Wood charcoal (unidentified)	Gimbutas M, Winn SM, Shimabuku DM. Achilleion: A Neolithic Settlement in Thessaly, Greece, 6400-5600 BC. Cotsen Institute of Archaeology. 1989.
DIAG/PAR	GR	Achilleion	UCLA-1896E	7280	100	6236	6034	6378	5990	IIIb	WC	Wood charcoal (unidentified)	Gimbutas M, Winn SM, Shimabuku DM. Achilleion: A Neolithic Settlement in Thessaly, Greece, 6400-5600 BC. Cotsen Institute of Archaeology. 1989.
DIAG	GR	Achilleion	P-2117	7270	80	6218	6065	6353	5995	IIa-b	WC	Wood charcoal (unidentified)	Gimbutas M, Winn SM, Shimabuku DM. Achilleion: A Neolithic Settlement in Thessaly, Greece, 6400-5600 BC. Cotsen Institute of Archaeology. 1989.
DIAG	GR	Achilleion	LJ-3181	7250	50	6208	6061	6222	6027	IIa-b	WC	Wood charcoal (unidentified)	Gimbutas M, Winn SM, Shimabuku DM. Achilleion: A Neolithic Settlement in Thessaly, Greece, 6400-5600 BC. Cotsen Institute of Archaeology. 1989.
DIAG	GR	Achilleion	LJ-3201	7210	90	6209	6007	6251	5896	IIa-b	WC	Wood charcoal (unidentified)	Gimbutas M, Winn SM, Shimabuku DM. Achilleion: A Neolithic Settlement in Thessaly, Greece, 6400-5600 BC. Cotsen Institute of Archaeology. 1989.
DIAG/PAR	GR	Achilleion	LJ-2942	7200	50	6101	6005	6211	5993	IIIb	WC	Wood charcoal (unidentified)	Gimbutas M, Winn SM, Shimabuku DM. Achilleion: A Neolithic Settlement in Thessaly, Greece, 6400-5600 BC. Cotsen Institute of Archaeology. 1989.
DIAG/PAR	GR	Achilleion	P-2121	7180	90	6207	5984	6236	5881	IIIb	WC	Wood charcoal (unidentified)	Gimbutas M, Winn SM, Shimabuku DM. Achilleion: A Neolithic Settlement in Thessaly, Greece, 6400-5600 BC. Cotsen Institute of Archaeology. 1989.
DIAG/PAR	GR	Achilleion	LJ-3327	7120	60	6056	5921	6096	5846	IIIb	WC	Wood charcoal (unidentified)	Gimbutas M, Winn SM, Shimabuku DM. Achilleion: A Neolithic Settlement in Thessaly, Greece, 6400-5600 BC. Cotsen Institute of Archaeology. 1989.
DIAG/PAR	GR	Achilleion	GrN-7435	7110	70	6055	5911	6203	5813	IIIb	WC	Wood charcoal (unidentified)	Gimbutas M, Winn SM, Shimabuku DM. Achilleion: A Neolithic Settlement in Thessaly, Greece, 6400-5600 BC. Cotsen Institute of Archaeology. 1989.
DIAG/PAR	GR	Achilleion	P-2122	7110	90	6066	5892	6210	5791	IIIb	WC	Wood charcoal (unidentified)	Gimbutas M, Winn SM, Shimabuku DM. Achilleion: A Neolithic Settlement in Thessaly, Greece, 6400-5600 BC. Cotsen Institute of Archaeology. 1989.
DIAG/PAR	GR	Achilleion	P-2124	7090	100	6061	5849	6206	5746	IIIb	WC	Wood charcoal (unidentified)	Gimbutas M, Winn SM, Shimabuku DM. Achilleion: A Neolithic Settlement in Thessaly, Greece, 6400-5600 BC. Cotsen Institute of Archaeology. 1989.
DIAG/PAR	GR	Achilleion	P-2130	7080	90	6049	5877	6200	5741	IIIb	WC	Wood charcoal (unidentified)	Gimbutas M, Winn SM, Shimabuku DM. Achilleion: A Neolithic Settlement in Thessaly, Greece, 6400-5600 BC. Cotsen Institute of Archaeology. 1989.
DIAG/PAR	GR	Achilleion	GrN-7434	7060	70	6013	5881	6060	5782	IIIb	WC	Wood charcoal (unidentified)	Gimbutas M, Winn SM, Shimabuku DM. Achilleion: A Neolithic Settlement in Thessaly, Greece, 6400-5600 BC. Cotsen Institute of Archaeology. 1989.
DIAG/PAR	GR	Achilleion	GrN-7432	7050	100	6022	5815	6098	5721	IVa	WC	Wood charcoal (unidentified)	Gimbutas M, Winn SM, Shimabuku DM. Achilleion: A Neolithic Settlement in Thessaly, Greece, 6400-5600 BC. Cotsen Institute of Archaeology. 1989.
DIAG/PAR	GR	Achilleion	LJ-3200	7030	80	5998	5841	6033	5741	IVa - Pit	WC	Wood charcoal (unidentified)	Gimbutas M, Winn SM, Shimabuku DM. Achilleion: A Neolithic Settlement in Thessaly, Greece, 6400-5600 BC. Cotsen Institute of Archaeology. 1989.
DIAG/PAR	GR	Achilleion	GrN-7433	7025	50	5984	5852	6007	5792	IVa	WC	Wood charcoal (unidentified)	Gimbutas M, Winn SM, Shimabuku DM. Achilleion: A Neolithic Settlement in Thessaly, Greece, 6400-5600 BC. Cotsen Institute of Archaeology. 1989.
DIAG/PAR	GR	Achilleion	LJ-2944	7020	50	5983	5848	6005	5785	IVa - Pit	WC	Wood charcoal (unidentified)	Gimbutas M, Winn SM, Shimabuku DM. Achilleion: A Neolithic Settlement in Thessaly, Greece, 6400-5600 BC. Cotsen Institute of Archaeology. 1989.
DIAG/PAR	GR	Achilleion	LJ-3202	7000	100	5985	5790	6060	5709	IVa	WC	Wood charcoal (unidentified)	Gimbutas M, Winn SM, Shimabuku DM. Achilleion: A Neolithic Settlement in Thessaly, Greece, 6400-5600 BC. Cotsen Institute of Archaeology. 1989.
DIAG/PAR	GR	Achilleion	LJ-3203	6980	70	5976	5785	5993	5731	IVa - Pit	WC	Wood charcoal (unidentified)	Gimbutas M, Winn SM, Shimabuku DM. Achilleion: A Neolithic Settlement in Thessaly, Greece, 6400-5600 BC. Cotsen Institute of Archaeology. 1989.
DIAG/PAR	GR	Achilleion	LJ-2943	6960	80	5967	5749	6003	5712	IVa	WC	Wood charcoal (unidentified)	Gimbutas M, Winn SM, Shimabuku DM. Achilleion: A Neolithic Settlement in Thessaly, Greece, 6400-5600 BC. Cotsen Institute of Archaeology. 1989.
DIAG/PAR	GR	Achilleion	P-2125	6960	90	5970	5746	6009	5675	IVa - Pit	WC	Wood charcoal (unidentified)	Gimbutas M, Winn SM, Shimabuku DM. Achilleion: A Neolithic Settlement in Thessaly, Greece, 6400-5600 BC. Cotsen Institute of Archaeology. 1989.
DIAG/PAR	GR	Achilleion	LJ-2941	6930	60	5877	5741	5980	5712	IVa - Pit	WC	Wood charcoal (unidentified)	Gimbutas M, Winn SM, Shimabuku DM. Achilleion: A Neolithic Settlement in Thessaly, Greece, 6400-5600 BC. Cotsen Institute of Archaeology. 1989.
DIAG/PAR	GR	Achilleion	LJ-3182	6920	50	5845	5736	5969	5716	IVa - Pit	WC	Wood charcoal (unidentified)	Gimbutas M, Winn SM, Shimabuku DM. Achilleion: A Neolithic Settlement in Thessaly, Greece, 6400-5600 BC. Cotsen Institute of Archaeology. 1989.
DIAG/PAR	GR	Achilleion	LJ-2940	6590	80	5615	5482	5661	5377	IVb or later - Pit	WC	Wood charcoal (unidentified)	Gimbutas M, Winn SM, Shimabuku DM. Achilleion: A Neolithic Settlement in Thessaly, Greece, 6400-5600 BC. Cotsen Institute of Archaeology. 1989.
DIAG/PAR	GR	Franchthi Cave	P-1525	7770	80	6678	6496	6908	6642	F/F1 42 B1	WC	Wood charcoal (unidentified)	Lawn B. University of Pennsylvania radiocarbon dates XV. Radiocarbon, 1973; 15(2): 367-381.
DIAG/PAR	GR	Franchthi Cave	P-1667	7280	90	6231	6057	6366	6002	H 37 Y	WC	Wood charcoal (unidentified)	Lawn B. University of Pennsylvania radiocarbon dates XV. Radiocarbon, 1973; 15(2): 367-381.
DIAG/PAR	GR	Franchthi Cave	P-2093	6940	90	5966	5731	5992	5669	F/A S 129	WC	Wood charcoal (unidentified)	Lawn B. University of Pennsylvania radiocarbon dates XV. Radiocarbon, 1973; 15(2): 367-381.
DIAG/PAR	GR	Franchthi Cave	P-1922	6790	90	5767	5619	5878	5541	FAN:129	WC	Wood charcoal (unidentified)	Lawn B. University of Pennsylvania radiocarbon dates XV. Radiocarbon, 1973; 15(2): 367-381.
DIAG/PAR	GR	Franchthi Cave	P-1922A	6730	70	5712	5571	5742	5518	FAN:129	WC	Wood charcoal (unidentified)	Lawn B. University of Pennsylvania radiocarbon dates XV. Radiocarbon, 1973; 15(2): 367-381.
DIAG/PAR	GR	Franchthi Cave	P-1662	6690	80	5668	5537	5722	5487	FAN:114	WC	Wood charcoal (unidentified)	Lawn B. University of Pennsylvania radiocarbon dates XV. Radiocarbon, 1973; 15(2): 367-381.
DIAG/PAR	GR	Franchthi Cave	P-1824	6670	70	5643	5532	5706	5486	FAN:137	WC	Wood charcoal (unidentified)	Lawn B. University of Pennsylvania radiocarbon dates XV. Radiocarbon, 1973; 15(2): 367-381.
DIAG/PAR	GR	Franchthi Cave	P-1537	6650	80	5636	5515	5708	5478	G/G1:11	WC	Wood charcoal (unidentified)	Lawn B. University of Pennsylvania radiocarbon dates XV. Radiocarbon, 1973; 15(2): 367-381.
DIAG	GR	Knossos	OxA-9215	7965	60	7032	6779	7050	6689	Level 39/1	WC	Quercus sp.	Douka, K., Efstratiou, N., Hald, M. M., Henriksen, P. S. and A. Karetsou. 2017. Dating Knossos and the arrival of the earliest Neolithic in the southern Aegean. Antiquity, 91(356): 304–321.
DIAG	GR	Knossos	Beta-325102	7740	40	6607	6506	6642	6483	X(?)	CE	Triticum aestivum/durum	Douka, K., Efstratiou, N., Hald, M. M., Henriksen, P. S. and A. Karetsou. 2017. Dating Knossos and the arrival of the earliest Neolithic in the southern Aegean. Antiquity, 91(356): 304–321.
DIAG	GR	Knossos	OxA-21418	7735	18	6599	6511	6629	6501	39	CE	Triticum aestivum/durum	Douka, K., Efstratiou, N., Hald, M. M., Henriksen, P. S. and A. Karetsou. 2017. Dating Knossos and the arrival of the earliest Neolithic in the southern Aegean. Antiquity, 91(356): 304–321.
DIAG	GR	Knossos	OxA-28380	7729	80	6631	6481	6751	6429	39	CE	Triticum aestivum/durum	Douka, K., Efstratiou, N., Hald, M. M., Henriksen, P. S. and A. Karetsou. 2017. Dating Knossos and the arrival of the earliest Neolithic in the southern Aegean. Antiquity, 91(356): 304–321.
DIAG	GR	Knossos	Beta-325103	7690	40	6587	6475	6604	6456	X(?)	CE	Triticum aestivum/durum	Douka, K., Efstratiou, N., Hald, M. M., Henriksen, P. S. and A. Karetsou. 2017. Dating Knossos and the arrival of the earliest Neolithic in the southern Aegean. Antiquity, 91(356): 304–321.
DIAG	GR	Knossos	DEM-660	7339	57	6246	6096	6362	6070	Level 29	WC	Charcoal	Douka, K., Efstratiou, N., Hald, M. M., Henriksen, P. S. and A. Karetsou. 2017. Dating Knossos and the arrival of the earliest Neolithic in the southern Aegean. Antiquity, 91(356): 304–321.
DIAG	GR	Knossos	OxA-9219	6361	37	5460	5304	5469	5230	Level 35/2	WC	Wood charcoal, Quercus evergreen type	Douka, K., Efstratiou, N., Hald, M. M., Henriksen, P. S. and A. Karetsou. 2017. Dating Knossos and the arrival of the earliest Neolithic in the southern Aegean. Antiquity, 91(356): 304–321.
DIAG	GR	Knossos	DEM-661	6213	65	5293	5063	5314	5003	Level 31	WC	Charcoal	Douka, K., Efstratiou, N., Hald, M. M., Henriksen, P. S. and A. Karetsou. 2017. Dating Knossos and the arrival of the earliest Neolithic in the southern Aegean. Antiquity, 91(356): 304–321.
DIAG	GR	Knossos	OxA-21420	6210	20	5220	5078	5286	5062	35	CE	Triticum aestivum	Douka, K., Efstratiou, N., Hald, M. M., Henriksen, P. S. and A. Karetsou. 2017. Dating Knossos and the arrival of the earliest Neolithic in the southern Aegean. Antiquity, 91(356): 304–321.
DIAG	GR	Knossos	OxA-28382	6207	82	5293	5055	5341	4944	35	CE	Triticum aestivum	Douka, K., Efstratiou, N., Hald, M. M., Henriksen, P. S. and A. Karetsou. 2017. Dating Knossos and the arrival of the earliest Neolithic in the southern Aegean. Antiquity, 91(356): 304–321.
DIAG	GR	Knossos	OxA-9216	6185	50	5215	5059	5293	5003	Level 37/16	WC	Wood charcoal, Quercus evergreen type	Douka, K., Efstratiou, N., Hald, M. M., Henriksen, P. S. and A. Karetsou. 2017. Dating Knossos and the arrival of the earliest Neolithic in the southern Aegean. Antiquity, 91(356): 304–321.
DIAG	GR	Knossos	OxA-9220	6160	50	5207	5053	5286	4957	Level 32/2	WC	Wood charcoal, Quercus evergreen type	Douka, K., Efstratiou, N., Hald, M. M., Henriksen, P. S. and A. Karetsou. 2017. Dating Knossos and the arrival of the earliest Neolithic in the southern Aegean. Antiquity, 91(356): 304–321.
DIAG	GR	Knossos	OxA-28381	6157	81	5214	5003	5306	4856	37	CE	Triticum aestivum	Douka, K., Efstratiou, N., Hald, M. M., Henriksen, P. S. and A. Karetsou. 2017. Dating Knossos and the arrival of the earliest Neolithic in the southern Aegean. Antiquity, 91(356): 304–321.
DIAG	GR	Knossos	DEM-663	6154	30	5207	5050	5212	5017	Level 32	WC	Wood charcoal (unidentified)	Douka, K., Efstratiou, N., Hald, M. M., Henriksen, P. S. and A. Karetsou. 2017. Dating Knossos and the arrival of the earliest Neolithic in the southern Aegean. Antiquity, 91(356): 304–321.
DIAG	GR	Knossos	OxA-9217	6145	50	5207	5027	5219	4948	Level 33/7	WC	Quercus sp.	Douka, K., Efstratiou, N., Hald, M. M., Henriksen, P. S. and A. Karetsou. 2017. Dating Knossos and the arrival of the earliest Neolithic in the southern Aegean. Antiquity, 91(356): 304–321.
DIAG	GR	Knossos	DEM-658	6106	40	5199	4955	5209	4937	Level 24	WC	Wood charcoal (unidentified)	Douka, K., Efstratiou, N., Hald, M. M., Henriksen, P. S. and A. Karetsou. 2017. Dating Knossos and the arrival of the earliest Neolithic in the southern Aegean. Antiquity, 91(356): 304–321.
DIAG	GR	Knossos	OxA-28414	6103	14	5042	4999	5192	4961	33	WC	Wood charcoal (unidentified)	Douka, K., Efstratiou, N., Hald, M. M., Henriksen, P. S. and A. Karetsou. 2017. Dating Knossos and the arrival of the earliest Neolithic in the southern Aegean. Antiquity, 91(356): 304–321.
DIAG	GR	Knossos	OxA-21419	6075	19	5006	4947	5046	4938	37	CE	Triticum aestivum	Douka, K., Efstratiou, N., Hald, M. M., Henriksen, P. S. and A. Karetsou. 2017. Dating Knossos and the arrival of the earliest Neolithic in the southern Aegean. Antiquity, 91(356): 304–321.
DIAG	GR	Knossos	OxA-9221	6042	34	4995	4856	5031	4842	Level 28/2	WC	Quercus sp.	Douka, K., Efstratiou, N., Hald, M. M., Henriksen, P. S. and A. Karetsou. 2017. Dating Knossos and the arrival of the earliest Neolithic in the southern Aegean. Antiquity, 91(356): 304–321.
DIAG	GR	Knossos	DEM-659	5991	55	4944	4801	5006	4728	Level 28	WC	Wood charcoal (unidentified)	Douka, K., Efstratiou, N., Hald, M. M., Henriksen, P. S. and A. Karetsou. 2017. Dating Knossos and the arrival of the earliest Neolithic in the southern Aegean. Antiquity, 91(356): 304–321.
DIAG	GR	Knossos	OxA-9218	5990	50	4943	4802	5002	4730	Level 29/4	WC	Quercus sp.	Douka, K., Efstratiou, N., Hald, M. M., Henriksen, P. S. and A. Karetsou. 2017. Dating Knossos and the arrival of the earliest Neolithic in the southern Aegean. Antiquity, 91(356): 304–321.
DIAG	GR	Knossos	DEM-640	5980	43	4933	4802	4990	4746	Level 12	WC	Wood charcoal (unidentified)	Douka, K., Efstratiou, N., Hald, M. M., Henriksen, P. S. and A. Karetsou. 2017. Dating Knossos and the arrival of the earliest Neolithic in the southern Aegean. Antiquity, 91(356): 304–321.
DIAG	GR	Knossos	DEM-642	5977	36	4928	4801	4975	4771	Level 14	WC	Wood charcoal (unidentified)	Douka, K., Efstratiou, N., Hald, M. M., Henriksen, P. S. and A. Karetsou. 2017. Dating Knossos and the arrival of the earliest Neolithic in the southern Aegean. Antiquity, 91(356): 304–321.
DIAG	GR	Knossos	BM-719	5967	41	4907	4793	4949	4728	IV, EN II	WC	Wood charcoal (unidentified)	Facorellis Y, Maniatis Y. Radiocarbon dates from the Neolithic settlement of Knossos: an overview. In: The Neolithic settlement of Knossos in Crete. New evidence for the early occupation of Crete and the Aegean Islands, 2013. p. 193-200.
DIAG	GR	Knossos	BM-718	5892	91	4901	4619	4993	4543	III, MN	WC	Wood charcoal (unidentified)	Facorellis Y, Maniatis Y. Radiocarbon dates from the Neolithic settlement of Knossos: an overview. In: The Neolithic settlement of Knossos in Crete. New evidence for the early occupation of Crete and the Aegean Islands, 2013. p. 193-200.
DIAG	GR	Knossos	BM-575	5636	94	4552	4357	4702	4333	III/II, LN/MN	WC	Wood charcoal (unidentified)	Facorellis Y, Maniatis Y. Radiocarbon dates from the Neolithic settlement of Knossos: an overview. In: The Neolithic settlement of Knossos in Crete. New evidence for the early occupation of Crete and the Aegean Islands, 2013. p. 193-200.
DIAG	GR	Knossos	BM-579	5534	76	4457	4331	4535	4242	II, LN	WC	Wood charcoal (unidentified)	Facorellis Y, Maniatis Y. Radiocarbon dates from the Neolithic settlement of Knossos: an overview. In: The Neolithic settlement of Knossos in Crete. New evidence for the early occupation of Crete and the Aegean Islands, 2013. p. 193-200.
DIAG	GR	Knossos	BM-580	5522	88	4459	4266	4551	4076	III, LN/MN	WC	Wood charcoal (unidentified)	Facorellis Y, Maniatis Y. Radiocarbon dates from the Neolithic settlement of Knossos: an overview. In: The Neolithic settlement of Knossos in Crete. New evidence for the early occupation of Crete and the Aegean Islands, 2013. p. 193-200.
DIAG	GR	Paliambela-Kolindros	DEM-2460	7700	30	6587	6485	6596	6469	Trench 6	n/a	n/a	Maniatis Y. Radiocarbon dating of the major cultural changes in prehistoric Macedonia: recent developments. In: Stefani E, Merousis N, Dimoula A, editors. A century of research in prehistoric Macedonia 1912-2012. Thessaloniki: Arch. Museum Publi; 2016. p. 205-202.
DIAG	GR	Paliambela-Kolindros	DEM-2459	7689	46	6588	6473	6627	6452	Trench 6	n/a	n/a	Maniatis Y. Radiocarbon dating of the major cultural changes in prehistoric Macedonia: recent developments. In: Stefani E, Merousis N, Dimoula A, editors. A century of research in prehistoric Macedonia 1912-2012. Thessaloniki: Arch. Museum Publi; 2016. p. 205-202.
DIAG	GR	Paliambela-Kolindros	DEM-2458	7624	30	6478	6442	6561	6427	Trench 6	n/a	n/a	Maniatis Y. Radiocarbon dating of the major cultural changes in prehistoric Macedonia: recent developments. In: Stefani E, Merousis N, Dimoula A, editors. A century of research in prehistoric Macedonia 1912-2012. Thessaloniki: Arch. Museum Publi; 2016. p. 205-202.
DIAG	GR	Paliambela-Kolindros	DEM-2462	7438	32	6370	6255	6392	6238	Trench 6	n/a	n/a	Maniatis Y. Radiocarbon dating of the major cultural changes in prehistoric Macedonia: recent developments. In: Stefani E, Merousis N, Dimoula A, editors. A century of research in prehistoric Macedonia 1912-2012. Thessaloniki: Arch. Museum Publi; 2016. p. 205-202.
DIAG	GR	Paliambela-Kolindros	DEM-2461	7291	35	6213	6102	6226	6071	Trench 6	n/a	n/a	Maniatis Y. Radiocarbon dating of the major cultural changes in prehistoric Macedonia: recent developments. In: Stefani E, Merousis N, Dimoula A, editors. A century of research in prehistoric Macedonia 1912-2012. Thessaloniki: Arch. Museum Publi; 2016. p. 205-202.
DIAG	GR	Paliambela-Kolindros	DEM-2461	7291	35	6213	6102	6226	6071	Trench 6	n/a	n/a	Maniatis Y. Radiocarbon dating of the major cultural changes in prehistoric Macedonia: recent developments. In: Stefani E, Merousis N, Dimoula A, editors. A century of research in prehistoric Macedonia 1912-2012. Thessaloniki: Arch. Museum Publi; 2016. p. 205-202.
DIAG	GR	Revenia-Korinou	MAMS-23036	7505	25	6425	6380	6438	6264	Homo sapiens, from Burial-2, Trial trench	H	Homo sapiens	Hofmanova et al. Early farmers from across Europe directly descended from Neolithic Aegeans. Proceedings of the National Academy of Sciences, 2016; 113(25): 6886-6891.
DIAG	GR	Sarakenos cave	DEM1118	6794	21	5712	5669	5724	5645	Spit 19	WC	Wood charcoal (unidentified)	Sampson A, Kozłowski JK, Kaczanowska M, Budek A, Nadachowski A, Tomek T, Miękina B. Sarakenos cave in Boeotia, from palaeolithic to the early Bronze age. Eurasian Prehistory, 2009; 6(1-2): 199-231.
DIAG	GR	Sarakenos cave	DEM-1117	6779	42	5711	5646	5732	5626	Spit A21	WC	Wood charcoal (unidentified)	Sampson A, Kozłowski JK, Kaczanowska M, Budek A, Nadachowski A, Tomek T, Miękina B. Sarakenos cave in Boeotia, from palaeolithic to the early Bronze age. Eurasian Prehistory, 2009; 6(1-2): 199-231.
DIAG	GR	Sarakenos cave	DEM-1137	6722	20	5646	5624	5672	5571	Spit 17	WC	Wood charcoal (unidentified)	Sampson A, Kozłowski JK, Kaczanowska M, Budek A, Nadachowski A, Tomek T, Miękina B. Sarakenos cave in Boeotia, from palaeolithic to the early Bronze age. Eurasian Prehistory, 2009; 6(1-2): 199-231.
DIAG	GR	Sarakenos cave	DEM-1136	6618	22	5612	5531	5620	5511	Spit 18	WC	Wood charcoal (unidentified)	Sampson A, Kozłowski JK, Kaczanowska M, Budek A, Nadachowski A, Tomek T, Miękina B. Sarakenos cave in Boeotia, from palaeolithic to the early Bronze age. Eurasian Prehistory, 2009; 6(1-2): 199-231.
PAR	GR	Sarakenos cave	DEM-1138	6125	42	5207	4992	5210	4953	Split 14	WC	Wood charcoal (unidentified)	Sampson A, Kozłowski JK, Kaczanowska M, Budek A, Nadachowski A, Tomek T, Miękina B. Sarakenos cave in Boeotia, from palaeolithic to the early Bronze age. Eurasian Prehistory, 2009; 6(1-2): 199-231.
PAR	GR	Sarakenos cave	DEM-1061	6117	55	5206	4958	5216	4857	Trench A, Spit 11	WC	Wood charcoal (unidentified)	Sampson A, Kozłowski JK, Kaczanowska M, Budek A, Nadachowski A, Tomek T, Miękina B. Sarakenos cave in Boeotia, from palaeolithic to the early Bronze age. Eurasian Prehistory, 2009; 6(1-2): 199-231.
PAR	GR	Sarakenos cave	DEM-1064	6096	24	5051	4982	5200	4941	Trench A, Spit 10	WC	Wood charcoal (unidentified)	Sampson A, Kozłowski JK, Kaczanowska M, Budek A, Nadachowski A, Tomek T, Miękina B. Sarakenos cave in Boeotia, from palaeolithic to the early Bronze age. Eurasian Prehistory, 2009; 6(1-2): 199-231.
PAR	GR	Sarakenos cave	DEM-1062	6081	33	5035	4946	5204	4851	Trench A, Spit 11	WC	Wood charcoal (unidentified)	Sampson A, Kozłowski JK, Kaczanowska M, Budek A, Nadachowski A, Tomek T, Miękina B. Sarakenos cave in Boeotia, from palaeolithic to the early Bronze age. Eurasian Prehistory, 2009; 6(1-2): 199-231.
PAR	GR	Sarakenos cave	DEM-1063	6062	29	5016	4933	5051	4851	Trench A, Spit 11	WC	Wood charcoal (unidentified)	Sampson A, Kozłowski JK, Kaczanowska M, Budek A, Nadachowski A, Tomek T, Miękina B. Sarakenos cave in Boeotia, from palaeolithic to the early Bronze age. Eurasian Prehistory, 2009; 6(1-2): 199-231.
PAR	GR	Sarakenos cave	DEM-1141	5931	25	4842	4777	4881	4725	Trench C, pit C13	WC	Wood charcoal (unidentified)	Sampson A, Kozłowski JK, Kaczanowska M, Budek A, Nadachowski A, Tomek T, Miękina B. Sarakenos cave in Boeotia, from palaeolithic to the early Bronze age. Eurasian Prehistory, 2009; 6(1-2): 199-231.
PAR	GR	Sarakenos cave	DEM-815	5874	22	4772	4719	4795	4702	Trench C, Spit 9	WC	Wood charcoal (unidentified)	Sampson A, Kozłowski JK, Kaczanowska M, Budek A, Nadachowski A, Tomek T, Miękina B. Sarakenos cave in Boeotia, from palaeolithic to the early Bronze age. Eurasian Prehistory, 2009; 6(1-2): 199-231.
PAR	GR	Sarakenos cave	DEM-1140	5671	20	4522	4465	4541	4459	Trench A. Spit 9	WC	Wood charcoal (unidentified)	Sampson A, Kozłowski JK, Kaczanowska M, Budek A, Nadachowski A, Tomek T, Miękina B. Sarakenos cave in Boeotia, from palaeolithic to the early Bronze age. Eurasian Prehistory, 2009; 6(1-2): 199-231.
PAR	GR	Sarakenos cave	DEM-1065	5407	22	4326	4257	4331	4239	Spit 8	WC	Wood charcoal (unidentified)	Sampson A, Kozłowski JK, Kaczanowska M, Budek A, Nadachowski A, Tomek T, Miękina B. Sarakenos cave in Boeotia, from palaeolithic to the early Bronze age. Eurasian Prehistory, 2009; 6(1-2): 199-231.
PAR	GR	Sarakenos cave	DEM-672	4895	31	3695	3650	3760	3637	Spit 7	WC	Wood charcoal (unidentified)	Sampson A, Kozłowski JK, Kaczanowska M, Budek A, Nadachowski A, Tomek T, Miękina B. Sarakenos cave in Boeotia, from palaeolithic to the early Bronze age. Eurasian Prehistory, 2009; 6(1-2): 199-231.
DIAG	GR	Sidari	Ly-5633	7170	40	6062	6009	6198	5929	n/a	CE	Cerealia sp. (seed)	Binder D,. et al. Modelling the earliest north-western dispersal of Mediterranean Impressed Wares: new dates and Bayesian chronological model. Documenta praehistorica. 2018; 44: 54-77.
DIAG/PAR	HR	Crno Vrilo	Poz-18395	6925	35	5839	5751	5886	5731	A/IA/1	F	Bone (unidentified)	McClure SB, Podrug E. Villages, landscapes, and early farming in northern Dalmatia. Fresh Fields and Pastures New: Papers Presented in Honor of Andrew MT Moore. Leiden: Sidestone. 2016. p. 117-144.
DIAG/PAR	HR	Crno Vrilo	Poz-18393	6900	40	5834	5732	5881	5716	A/IA/Zdravica	F	Bone (unidentified)	McClure SB, Podrug E. Villages, landscapes, and early farming in northern Dalmatia. Fresh Fields and Pastures New: Papers Presented in Honor of Andrew MT Moore. Leiden: Sidestone. 2016. p. 117-144.
DIAG/PAR	HR	Crno Vrilo	Beta-222406	6820	50	5739	5660	5803	5629	A/IA/Zdravica	F	Bone (unidentified)	McClure SB, Podrug E. Villages, landscapes, and early farming in northern Dalmatia. Fresh Fields and Pastures New: Papers Presented in Honor of Andrew MT Moore. Leiden: Sidestone. 2016. p. 117-144.
DIAG/PAR	HR	Crno Vrilo	Beta-222405	6500	60	5519	5379	5607	5338	A/IA/1	F	Bone (unidentified)	McClure SB, Podrug E. Villages, landscapes, and early farming in northern Dalmatia. Fresh Fields and Pastures New: Papers Presented in Honor of Andrew MT Moore. Leiden: Sidestone. 2016. p. 117-144.
DIAG/PAR	HR	Crno Vrilo	Z-3398	6400	110	5482	5233	5609	5077	A/IA/ Zdravica	F	Bone (unidentified)	McClure SB, Podrug E. Villages, landscapes, and early farming in northern Dalmatia. Fresh Fields and Pastures New: Papers Presented in Honor of Andrew MT Moore. Leiden: Sidestone. 2016. p. 117-144.
PAR	HR	Danilo-Bitinj	OxA-14449	6284	40	5305	5226	5364	5081	1/SJ24	F	Ovis musimon (right calcaneum)	McClure SB, Podrug E. Villages, landscapes, and early farming in northern Dalmatia. Fresh Fields and Pastures New: Papers Presented in Honor of Andrew MT Moore. Leiden: Sidestone. 2016. p. 117-144.
PAR	HR	Danilo-Bitinj	OxA-15765	6245	39	5305	5085	5312	5070	E/14	CE	Triticum monococcum (seed)	McClure SB, Podrug E. Villages, landscapes, and early farming in northern Dalmatia. Fresh Fields and Pastures New: Papers Presented in Honor of Andrew MT Moore. Leiden: Sidestone. 2016. p. 117-144.
PAR	HR	Danilo-Bitinj	OxA-17126	6237	37	5302	5081	5307	5069	E/5	CE	Triticum monococcum (seed)	McClure SB, Podrug E. Villages, landscapes, and early farming in northern Dalmatia. Fresh Fields and Pastures New: Papers Presented in Honor of Andrew MT Moore. Leiden: Sidestone. 2016. p. 117-144.
PAR	HR	Danilo-Bitinj	OxA-15764	6226	37	5294	5080	5304	5062	A/31	CE	Triticum dicoccum (seed)	McClure SB, Podrug E. Villages, landscapes, and early farming in northern Dalmatia. Fresh Fields and Pastures New: Papers Presented in Honor of Andrew MT Moore. Leiden: Sidestone. 2016. p. 117-144.
PAR	HR	Danilo-Bitinj	OxA-17196	6212	35	5225	5070	5296	5057	A/14	CE	Triticum monococcum (seed)	McClure SB, Podrug E. Villages, landscapes, and early farming in northern Dalmatia. Fresh Fields and Pastures New: Papers Presented in Honor of Andrew MT Moore. Leiden: Sidestone. 2016. p. 117-144.
PAR	HR	Danilo-Bitinj	OxA-17329	6204	38	5220	5070	5295	5051	B/6	SE	Rosa sp.	McClure SB, Podrug E. Villages, landscapes, and early farming in northern Dalmatia. Fresh Fields and Pastures New: Papers Presented in Honor of Andrew MT Moore. Leiden: Sidestone. 2016. p. 117-144.
PAR	HR	Danilo-Bitinj	OxA-15681	6180	34	5209	5070	5223	5021	A/46	CE	Triticum dicoccum (seed)	McClure SB, Podrug E. Villages, landscapes, and early farming in northern Dalmatia. Fresh Fields and Pastures New: Papers Presented in Honor of Andrew MT Moore. Leiden: Sidestone. 2016. p. 117-144.
PAR	HR	Danilo-Bitinj	OxA-17200	6161	36	5207	5055	5215	5008	C/7	SE	Rosa sp.	McClure SB, Podrug E. Villages, landscapes, and early farming in northern Dalmatia. Fresh Fields and Pastures New: Papers Presented in Honor of Andrew MT Moore. Leiden: Sidestone. 2016. p. 117-144.
PAR	HR	Danilo-Bitinj	PSU-5290/UCIAMS-116202	6155	25	5207	5051	5211	5026	A/42;	F	Ovis aries	McClure SB, Podrug E. Villages, landscapes, and early farming in northern Dalmatia. Fresh Fields and Pastures New: Papers Presented in Honor of Andrew MT Moore. Leiden: Sidestone. 2016. p. 117-144.
PAR	HR	Danilo-Bitinj	OxA-17197	6121	37	5205	4989	5208	4959	A/36	CE	Triticum monococcum (seed)	McClure SB, Podrug E. Villages, landscapes, and early farming in northern Dalmatia. Fresh Fields and Pastures New: Papers Presented in Honor of Andrew MT Moore. Leiden: Sidestone. 2016. p. 117-144.
PAR	HR	Danilo-Bitinj	OxA-17199	6103	37	5195	4957	5208	4936	B/24	F	Ovis aries	McClure SB, Podrug E. Villages, landscapes, and early farming in northern Dalmatia. Fresh Fields and Pastures New: Papers Presented in Honor of Andrew MT Moore. Leiden: Sidestone. 2016. p. 117-144.
PAR	HR	Danilo-Bitinj	OxA-17198	6093	36	5052	4950	5207	4858	B/24	SE	Rosa sp.	McClure SB, Podrug E. Villages, landscapes, and early farming in northern Dalmatia. Fresh Fields and Pastures New: Papers Presented in Honor of Andrew MT Moore. Leiden: Sidestone. 2016. p. 117-144.
PAR	HR	Danilo-Bitinj	OxA-17224	6083	35	5041	4946	5206	4850	C/15	SE	Rosa sp.	McClure SB, Podrug E. Villages, landscapes, and early farming in northern Dalmatia. Fresh Fields and Pastures New: Papers Presented in Honor of Andrew MT Moore. Leiden: Sidestone. 2016. p. 117-144.
PAR	HR	Danilo-Bitinj	OxA-15680	5987	35	4933	4835	4981	4788	B/21	CE	Triticum monococcum (seed)	McClure SB, Podrug E. Villages, landscapes, and early farming in northern Dalmatia. Fresh Fields and Pastures New: Papers Presented in Honor of Andrew MT Moore. Leiden: Sidestone. 2016. p. 117-144.
DIAG	HR	Konjevrate	PSU-5291/ UCIAMS-116203	6655	25	5622	5561	5630	5537	n/a	F	Ovis aries	McClure SB, Podrug E. Villages, landscapes, and early farming in northern Dalmatia. Fresh Fields and Pastures New: Papers Presented in Honor of Andrew MT Moore. Leiden: Sidestone. 2016. p. 117-144.
DIAG	HR	Konjevrate	PSU-5557/ UCIAMS-119838	6175	30	5207	5071	5218	5038	n/a	F	Ovis aries	McClure SB, Podrug E. Villages, landscapes, and early farming in northern Dalmatia. Fresh Fields and Pastures New: Papers Presented in Honor of Andrew MT Moore. Leiden: Sidestone. 2016. p. 117-144.
PAR	HR	Krivače	PSU-5292/ UCIAMS-116204	6300	25	5313	5230	5320	5220	KR3 - III/A1	F	Bos taurus	McClure SB, Podrug E. Villages, landscapes, and early farming in northern Dalmatia. Fresh Fields and Pastures New: Papers Presented in Honor of Andrew MT Moore. Leiden: Sidestone. 2016. p. 117-144.
PAR	HR	Krivače	PSU-5615/ UCIAMS-127397	6290	20	5307	5229	5312	5222	KR8 - 1/SJ20	H	Homo sapiens	McClure SB, Podrug E. Villages, landscapes, and early farming in northern Dalmatia. Fresh Fields and Pastures New: Papers Presented in Honor of Andrew MT Moore. Leiden: Sidestone. 2016. p. 117-144.
PAR	HR	Krivače	PSU-5614/ UCIAMS-127396	6285	20	5304	5229	5310	5221	KR7 - 1/SJ24	H	Homo sapiens	McClure SB, Podrug E. Villages, landscapes, and early farming in northern Dalmatia. Fresh Fields and Pastures New: Papers Presented in Honor of Andrew MT Moore. Leiden: Sidestone. 2016. p. 117-144.
PAR	HR	Krivače	PSU-5613/ UCIAMS-127395	6270	20	5298	5226	5305	5217	KR6 - 1/SJ22	H	Homo sapiens	McClure SB, Podrug E. Villages, landscapes, and early farming in northern Dalmatia. Fresh Fields and Pastures New: Papers Presented in Honor of Andrew MT Moore. Leiden: Sidestone. 2016. p. 117-144.
PAR	HR	Krivače	PSU-5558/ UCIAMS-119839	6115	30	5200	4990	5207	4949	KR2 - III/A2	F	Sus scrofa	McClure SB, Podrug E. Villages, landscapes, and early farming in northern Dalmatia. Fresh Fields and Pastures New: Papers Presented in Honor of Andrew MT Moore. Leiden: Sidestone. 2016. p. 117-144.
DIAG	HR	Pokrovnik	PSU-5293/ UCIAMS-116205	7090	25	6006	5926	6021	5906	KON-2	F	Bos taurus	McClure SB, Podrug E. Villages, landscapes, and early farming in northern Dalmatia. Fresh Fields and Pastures New: Papers Presented in Honor of Andrew MT Moore. Leiden: Sidestone. 2016. p. 117-144.
DIAG	HR	Pokrovnik	OxA-17194	6999	37	5974	5843	5985	5789	D/23	CE	Triticum dicoccum (seed)	McClure SB, Podrug E. Villages, landscapes, and early farming in northern Dalmatia. Fresh Fields and Pastures New: Papers Presented in Honor of Andrew MT Moore. Leiden: Sidestone. 2016. p. 117-144.
DIAG	HR	Pokrovnik	PSU-5556/ UCIAMS-119837	6975	30	5900	5807	5976	5763	KON-3	F	Ovis aries (sheep)	McClure SB, Podrug E. Villages, landscapes, and early farming in northern Dalmatia. Fresh Fields and Pastures New: Papers Presented in Honor of Andrew MT Moore. Leiden: Sidestone. 2016. p. 117-144.
DIAG	HR	Pokrovnik	PSU-4961/ UCIAMS-106478	6840	25	5742	5676	5765	5664	D/22	F	Ovis aries	McClure SB, Podrug E. Villages, landscapes, and early farming in northern Dalmatia. Fresh Fields and Pastures New: Papers Presented in Honor of Andrew MT Moore. Leiden: Sidestone. 2016. p. 117-144.
DIAG	HR	Pokrovnik	OxA-17328	6810	40	5726	5666	5754	5631	C/23	CE	Triticum dicoccum (seed)	McClure SB, Podrug E. Villages, landscapes, and early farming in northern Dalmatia. Fresh Fields and Pastures New: Papers Presented in Honor of Andrew MT Moore. Leiden: Sidestone. 2016. p. 117-144.
PAR	HR	Pokrovnik	PSU-4960/ UCIAMS-106477	6280	20	5302	5230	5306	5221	D/11	F	Ovis aries	McClure SB, Podrug E. Villages, landscapes, and early farming in northern Dalmatia. Fresh Fields and Pastures New: Papers Presented in Honor of Andrew MT Moore. Leiden: Sidestone. 2016. p. 117-144.
PAR	HR	Pokrovnik	OxA-17124	6197	39	5217	5070	5294	5041	D/3	CE	Triticum dicoccum (seed)	McClure SB, Podrug E. Villages, landscapes, and early farming in northern Dalmatia. Fresh Fields and Pastures New: Papers Presented in Honor of Andrew MT Moore. Leiden: Sidestone. 2016. p. 117-144.
PAR	HR	Pokrovnik	PSU-5294/ UCIAMS-116206	6190	25	5212	5078	5219	5056	D/11	F	Bos taurus	McClure SB, Podrug E. Villages, landscapes, and early farming in northern Dalmatia. Fresh Fields and Pastures New: Papers Presented in Honor of Andrew MT Moore. Leiden: Sidestone. 2016. p. 117-144.
PAR	HR	Pokrovnik	OxA-17223	6170	35	5207	5065	5218	5017	D/10	CE	Triticum dicoccum (seed)	McClure SB, Podrug E. Villages, landscapes, and early farming in northern Dalmatia. Fresh Fields and Pastures New: Papers Presented in Honor of Andrew MT Moore. Leiden: Sidestone. 2016. p. 117-144.
DIAG	HR	Rašinovac	PSU-5612/ UCIAMS-127394	7060	25	5989	5912	6001	5895	A/33	F	Bos taurus	McClure SB, Podrug E. Villages, landscapes, and early farming in northern Dalmatia. Fresh Fields and Pastures New: Papers Presented in Honor of Andrew MT Moore. Leiden: Sidestone. 2016. p. 117-144.
DIAG	HR	Sušac	ETH-22912	6925	65	5877	5736	5981	5676	n/a	n/a	n/a	McClure SB, Podrug E, Moore AM, Culleton BJ, Kennett DJ. AMS 14 C chronology and ceramic sequences of early farmers in the eastern Adriatic. Radiocarbon, 2014; 56(3): 1019-1038.
DIAG	IT	Alba Cooperativa dei Lavoratori	GX-20845	6030	80	5032	4806	5207	4729	US 72/A	WC	Wood charcoal (unidentified)	Venturino Gambari M, Motella De Carlo S. Le datazioni radiometriche. In: Venturino Gambari M, editor. Navigatori e contadini. Alba e la valle del Tanaro nella Preistoria, Quaderni della Soprintendenza Archeologica del Piemonte. Monografie, vol. 4. 1995. p. 271-272.
DIAG	IT	Alba Cooperativa dei Lavoratori	GX-20652	5880	100	4895	4612	4997	4505	US 72/A	WC	Wood charcoal (unidentified)	Venturino Gambari M, Motella De Carlo S. Le datazioni radiometriche. In: Venturino Gambari M, editor. Navigatori e contadini. Alba e la valle del Tanaro nella Preistoria, Quaderni della Soprintendenza Archeologica del Piemonte. Monografie, vol. 4. 1995. p. 271-272.
DIAG	IT	Arene Candide	UB-2423	6980	115	5981	5751	6059	5662	Structure 14 a (TIN)	WC	Wood charcoal (unidentified)	Biagi P, Starnini E. La Cultura della Ceramica Impressa nella Liguria di Ponente (Italia Settentrionale): Distribuzione, cronologia e aspetti culturali. Del neolític a l’edat del bronze en el Mediterrani occidental.In: Estudis en homenatge a Bernat Martí Oliver. TV SIP 119: 35-49.
DIAG	IT	Arene Candide	Beta-66553	6880	60	5838	5716	5895	5648	Structure 27 G (LBB)	WC	Wood charcoal (unidentified)	Pearce MJ. Rethinking the north Italian early Neolithic. Accordia Research Institute, University of London. 2013.
DIAG	IT	Arene Candide	Beta-170557	6870	40	5798	5714	5841	5670	Phase AC1, US10A	CE	Triticum monococcum (seeds)	Pearce MJ. Rethinking the north Italian early Neolithic. Accordia Research Institute, University of London. 2013.
DIAG	IT	Arene Candide	LJ-4143	6870	100	5871	5663	5983	5621	Structure 14 b (TIN)	WC	Wood charcoal (unidentified)	Biagi P, Starnini E. La Cultura della Ceramica Impressa nella Liguria di Ponente (Italia Settentrionale): Distribuzione, cronologia e aspetti culturali. Del neolític a l’edat del bronze en el Mediterrani occidental.In: Estudis en homenatge a Bernat Martí Oliver. TV SIP 119: 35-49.
DIAG	IT	Arene Candide	LTL-15944A	6864	45	5806	5707	5846	5658	Phase AC1, US360	F	Ovis aries	Binder D,. et al. Modelling the earliest north-western dispersal of Mediterranean Impressed Wares: new dates and Bayesian chronological model. Documenta praehistorica. 2018; 44: 54-77.
DIAG	IT	Arene Candide	LTL-15947A	6861	45	5796	5676	5845	5658	Phase AC2, US330 (anatomical connection)	F	Ovis aries	Binder D,. et al. Modelling the earliest north-western dispersal of Mediterranean Impressed Wares: new dates and Bayesian chronological model. Documenta praehistorica. 2018; 44: 54-77.
DIAG	IT	Arene Candide	Beta-170558	6860	40	5791	5707	5838	5666	Phase AC1, US10A	SE	Cornus sp. (seed)	Pearce MJ. Rethinking the north Italian early Neolithic. Accordia Research Institute, University of London. 2013.
DIAG	IT	Arene Candide	LTL-15943A	6834	45	5745	5666	5810	5637	Phase AC1, US347	F	Ovis aries	Binder D,. et al. Modelling the earliest north-western dispersal of Mediterranean Impressed Wares: new dates and Bayesian chronological model. Documenta praehistorica. 2018; 44: 54-77.
DIAG	IT	Arene Candide	Beta-110542	6830	40	5737	5670	5790	5639	Phase AC1, Structure 10 (MAG)	CE	Hordeum vulgare (caryopsis)	Pearce MJ. Rethinking the north Italian early Neolithic. Accordia Research Institute, University of London. 2013.
DIAG	IT	Arene Candide	OxA-23072	6778	39	5710	5646	5728	5628	Phase AC1, US10	CE	Triticum dicoccum (seeds)	Pearce MJ. Rethinking the north Italian early Neolithic. Accordia Research Institute, University of London. 2013.
DIAG	IT	Arene Candide	LTL-16678A	6751	45	5706	5629	5728	5571	Phase AC3, US306, #B	F	Capra hircus	Binder D,. et al. Modelling the earliest north-western dispersal of Mediterranean Impressed Wares: new dates and Bayesian chronological model. Documenta praehistorica. 2018; 44: 54-77.
DIAG	IT	Arene Candide	LTL-15946A	6750	45	5706	5628	5728	5571	Phase AC1, US351A	SE	Vitis vinifera ssp. sylvestris (seed)	Binder D,. et al. Modelling the earliest north-western dispersal of Mediterranean Impressed Wares: new dates and Bayesian chronological model. Documenta praehistorica. 2018; 44: 54-77.
DIAG	IT	Arene Candide	Beta-170555	6700	40	5657	5566	5706	5541	Phase AC2, US9Bbase	WC	Euphorbia sp.	Pearce MJ. Rethinking the north Italian early Neolithic. Accordia Research Institute, University of London. 2013.
DIAG	IT	Arene Candide	LTL-16681A	6623	45	5617	5528	5626	5487	Phase AC3, US312, #B	F	Bos taurus	Binder D,. et al. Modelling the earliest north-western dispersal of Mediterranean Impressed Wares: new dates and Bayesian chronological model. Documenta praehistorica. 2018; 44: 54-77.
DIAG	IT	Arene Candide	LTL-6004A	6446	45	5473	5376	5481	5326	Cf. Phase AC3, US26, #Cardial pot	CE	Triticum monococcum (seeds)	Binder D,. et al. Modelling the earliest north-western dispersal of Mediterranean Impressed Wares: new dates and Bayesian chronological model. Documenta praehistorica. 2018; 44: 54-77.
DIAG	IT	Arene Candide	Beta-109619	6370	50	5465	5306	5473	5229	Structure 9B (MAG)	WC	Rhamnus	Pearce MJ. Rethinking the north Italian early Neolithic. Accordia Research Institute, University of London. 2013.
DIAG	IT	Arene Candide	Beta-66551	6350	60	5464	5230	5469	5221	Structure 26 ABD (LBB)	WC	Wood charcoal (unidentified)	Pearce MJ. Rethinking the north Italian early Neolithic. Accordia Research Institute, University of London. 2013.
DIAG	IT	Arene Candide	LTL-16680A	6271	40	5300	5222	5326	5076	Phase AC3, US312, #A	F	Capra hircus	Binder D,. et al. Modelling the earliest north-western dispersal of Mediterranean Impressed Wares: new dates and Bayesian chronological model. Documenta praehistorica. 2018; 44: 54-77.
PAR	IT	Arene Candide	LJ-4139	6230	90	5306	5062	5461	4945	Structure 13 b (TIN)	WC	Wood charcoal (unidentified)	Pearce MJ. Rethinking the north Italian early Neolithic. Accordia Research Institute, University of London. 2013.
PAR	IT	Arene Candide	UB-2420	6205	100	5297	5050	5460	4852	Structure 13 a (TIN)	WC	Wood charcoal (unidentified)	Pearce MJ. Rethinking the north Italian early Neolithic. Accordia Research Institute, University of London. 2013.
PAR	IT	Arene Candide	Beta-66552	6150	70	5210	5017	5299	4912	Structure 24 C (LBB)	WC	Phillyrea sp.	Pearce MJ. Rethinking the north Italian early Neolithic. Accordia Research Institute, University of London. 2013.
PAR	IT	Arene Candide	LJ-4142	6070	90	5202	4844	5222	4746	Structure 13 c (TIN)	WC	Wood charcoal (unidentified)	Pearce MJ. Rethinking the north Italian early Neolithic. Accordia Research Institute, University of London. 2013.
PAR	IT	Arene Candide	Beta-48692	6010	100	5040	4784	5212	4703	Structure 24 C (LBB)	F	Bone (unidentified)	Pearce MJ. Rethinking the north Italian early Neolithic. Accordia Research Institute, University of London. 2013.
PAR	IT	Arene Candide	Beta-60688	6010	110	5051	4770	5220	4619	Structure 24 C (LBB)	WC	Wood charcoal (unidentified)	Pearce MJ. Rethinking the north Italian early Neolithic. Accordia Research Institute, University of London. 2013.
PAR	IT	Arene Candide	Beta-48691	6000	60	4961	4802	5039	4729	Structure 24 C1 (LBB)	F	Bone (unidentified)	Pearce MJ. Rethinking the north Italian early Neolithic. Accordia Research Institute, University of London. 2013.
PAR	IT	Arene Candide	MC-720	6000	120	5040	4729	5220	4605	Structure 13 (TIN)	WC	Wood charcoal (unidentified)	Pearce MJ. Rethinking the north Italian early Neolithic. Accordia Research Institute, University of London. 2013.
PAR	IT	Arene Candide	Beta-60699	5970	100	4981	4727	5207	4610	Structure 22 H (LBB)	WC	Wood charcoal (unidentified)	Pearce MJ. Rethinking the north Italian early Neolithic. Accordia Research Institute, University of London. 2013.
PAR	IT	Arene Candide	LJ-4138	5940	100	4951	4707	5195	4550	Structure 12 a (TIN)	WC	Wood charcoal (unidentified)	Pearce MJ. Rethinking the north Italian early Neolithic. Accordia Research Institute, University of London. 2013.
PAR	IT	Arene Candide	Beta-60686	5910	90	4931	4689	5001	4549	Structure 24 G1 (LBB)	WC	Wood charcoal (unidentified)	Pearce MJ. Rethinking the north Italian early Neolithic. Accordia Research Institute, University of London. 2013.
PAR	IT	Arene Candide	Beta-60698	5860	90	4836	4609	4943	4503	Structure 20 H (LBB)	WC	Wood charcoal (unidentified)	Pearce MJ. Rethinking the north Italian early Neolithic. Accordia Research Institute, University of London. 2013.
PAR	IT	Arene Candide	Beta-60697	5850	90	4829	4597	4935	4500	Structure 19 H (LBB)	WC	Wood charcoal (unidentified)	Pearce MJ. Rethinking the north Italian early Neolithic. Accordia Research Institute, University of London. 2013.
PAR	IT	Arene Candide	Beta-60695	5830	110	4824	4546	4974	4452	Structure 17 H (LBB)	WC	Wood charcoal (unidentified)	Pearce MJ. Rethinking the north Italian early Neolithic. Accordia Research Institute, University of London. 2013.
PAR	IT	Arene Candide	Beta-48683	5740	80	4687	4504	4784	4376	Structure 18 I (LBB)	WC	Wood charcoal (unidentified)	Pearce MJ. Rethinking the north Italian early Neolithic. Accordia Research Institute, University of London. 2013.
PAR	IT	Arene Candide	Beta-48689	5710	100	4684	4459	4771	4356	Structure 18 H (LBB)	F	Bone (unidentified)	Pearce MJ. Rethinking the north Italian early Neolithic. Accordia Research Institute, University of London. 2013.
PAR	IT	Arene Candide	Beta-48690	5700	90	4679	4456	4727	4353	Structure 18 H (LBB)	F	Bone (unidentified)	Pearce MJ. Rethinking the north Italian early Neolithic. Accordia Research Institute, University of London. 2013.
PAR	IT	Arene Candide	Beta-60693	5670	110	4651	4370	4777	4333	Structure 16-15H (LBB)	WC	Wood charcoal (unidentified)	Pearce MJ. Rethinking the north Italian early Neolithic. Accordia Research Institute, University of London. 2013.
PAR	IT	Arene Candide	Beta-65241	5580	120	4551	4271	4717	4080	Structure 17 (LBB)	WC	Wood charcoal (unidentified)	Pearce MJ. Rethinking the north Italian early Neolithic. Accordia Research Institute, University of London. 2013.
PAR	IT	Bazzarola	Beta-170023	6360	90	5468	5231	5490	5073	US 140-3	WC	Wood charcoal (unidentified)	Tirabassi I, Baglioni L, Carra M, Fardin S, Valzolgher E. Una grande struttura Fiorano esplorata a Bazzarola (Reggio Emilia) In: Preistoria e protostoria dell'Emilia Romagna, vol I. Firenze: IIPP. 2017. p. 169-181.
PAR	IT	Bazzarola	Beta-170020	6310	50	5326	5221	5467	5085	US 140-3	WC	Wood charcoal (unidentified)	Tirabassi I, Baglioni L, Carra M, Fardin S, Valzolgher E. Una grande struttura Fiorano esplorata a Bazzarola (Reggio Emilia) In: Preistoria e protostoria dell'Emilia Romagna, vol I. Firenze: IIPP. 2017. p. 169-181.
PAR	IT	Bazzarola	Gx-29513	6290	120	5460	5070	5482	4961	US 140-3	F	Bone (unidentified)	Tirabassi I, Baglioni L, Carra M, Fardin S, Valzolgher E. Una grande struttura Fiorano esplorata a Bazzarola (Reggio Emilia) In: Preistoria e protostoria dell'Emilia Romagna, vol I. Firenze: IIPP. 2017. p. 169-181.
PAR	IT	Bazzarola	Beta-170024	6280	50	5311	5218	5366	5073	US 140-5	WC	Wood charcoal (unidentified)	Tirabassi I, Baglioni L, Carra M, Fardin S, Valzolgher E. Una grande struttura Fiorano esplorata a Bazzarola (Reggio Emilia) In: Preistoria e protostoria dell'Emilia Romagna, vol I. Firenze: IIPP. 2017. p. 169-181.
PAR	IT	Bazzarola	Gx-29489	6260	50	5316	5208	5329	5059	US 140-6	CE	Cereal (unidentified)	Tirabassi I, Baglioni L, Carra M, Fardin S, Valzolgher E. Una grande struttura Fiorano esplorata a Bazzarola (Reggio Emilia) In: Preistoria e protostoria dell'Emilia Romagna, vol I. Firenze: IIPP. 2017. p. 169-181.
PAR	IT	Cala Giovanna-Pianosa	LTL-1468A	6222	60	5295	5073	5316	5024	Base of the deposit Q: M20	WC	Wood charcoal (unidentified)	Tozzi C, Weiss MC, Europea U. 2007. Préhistoire et protohistoire de l’aire tyrrhénienne Preistoria e protostoria dell’area tirrenica. Pisa: Felici cop. 2007.
PAR	IT	Cala Giovanna-Pianosa	LTL-1153A	6200	70	5287	5052	5317	4983	Combustion structure Q: O/P 20/21	SD	Organic Sediment	Tozzi C, Weiss MC, Europea U. 2007. Préhistoire et protohistoire de l’aire tyrrhénienne Preistoria e protostoria dell’area tirrenica. Pisa: Felici cop. 2007.
PAR	IT	Cala Giovanna-Pianosa	Beta-181546	6090	40	5056	4942	5207	4854	Fill of the Combustion Structure North of the main excavation	WC	Wood charcoal (unidentified)	Tozzi C, Weiss MC, Europea U. 2007. Préhistoire et protohistoire de l’aire tyrrhénienne Preistoria e protostoria dell’area tirrenica. Pisa: Felici cop. 2007.
PAR	IT	Cala Giovanna-Pianosa	LTL-1778A	5877	55	4826	4690	4900	4595	Large Combustion Structure, Q: M/N 22/23	WC	Wood charcoal (unidentified)	Tozzi C, Weiss MC, Europea U. 2007. Préhistoire et protohistoire de l’aire tyrrhénienne Preistoria e protostoria dell’area tirrenica. Pisa: Felici cop. 2007.
PAR	IT	Cala Giovanna-Pianosa	GrA-13474	5680	40	4545	4461	4669	4400	Bone from 1998 excavation.	F	Bone (unidentified)	Tozzi C, Weiss MC, Europea U. 2007. Préhistoire et protohistoire de l’aire tyrrhénienne Preistoria e protostoria dell’area tirrenica. Pisa: Felici cop. 2007.
DIAG	IT	Campo Ceresole	OxA-21358	6122	38	5205	4991	5209	4959	n/a	CE	Hordeum sativum (caryopsis)	Starnini E, Biagi P, Mazzucco N. The beginning of the Neolithic in the Po Plain (northern Italy): Problems and perspectives. Quaternary International. 2018; 470: 301–317.
DIAG	IT	Campo Ceresole	Bln-3135	5930	50	4847	4726	4940	4707	Pit feature XXXII	WC	Wood charcoal (unidentified)	Starnini E, Biagi P, Mazzucco N. The beginning of the Neolithic in the Po Plain (northern Italy): Problems and perspectives. Quaternary International. 2018; 470: 301–317.
DIAG/PAR	IT	Casalecchio di Reno	LTL-2436	6312	50	5327	5222	5467	5208	n/a	WC	n/a	Mazzieri, P. 2011. I siti di via Spezia (Benefizio e via Guidorossi) e Pontetaro a Parma nel quadro della cultura dei vasi a bocca quadrata in Emilia occidentale. PhD Dissertation, Università di Pisa.
DIAG/PAR	IT	Casalecchio di Reno	LTL-2435a	6189	50	5216	5060	5295	5008	n/a	WC	n/a	Mazzieri, P. 2011. I siti di via Spezia (Benefizio e via Guidorossi) e Pontetaro a Parma nel quadro della cultura dei vasi a bocca quadrata in Emilia occidentale. PhD Dissertation, Università di Pisa.
DIAG	IT	Catignano	R-1148	6585	70	5612	5482	5641	5382	Structure 56, cut1	WC	Wood charcoal (unidentified)	Tozzi C, Zamagni B, editors. Gli scavi nel villaggio neolitico di Catignano (1971–1980). Firenze: Origines, Studi e materiali pubblicati a cura dell’Istituto Italiano di Preistoria e Protostoria, 2003.
DIAG	IT	Catignano	R-1147	6480	70	5507	5368	5605	5316	Structure 7a, cut?	WC	Wood charcoal (unidentified)	Tozzi C, Zamagni B, editors. Gli scavi nel villaggio neolitico di Catignano (1971–1980). Firenze: Origines, Studi e materiali pubblicati a cura dell’Istituto Italiano di Preistoria e Protostoria, 2003.
DIAG	IT	Catignano	Ly-2186	6455	35	5475	5379	5484	5345	Structure 503, cut 1	WC	Wood charcoal (unidentified)	Tozzi C, Zamagni B, editors. Gli scavi nel villaggio neolitico di Catignano (1971–1980). Firenze: Origines, Studi e materiali pubblicati a cura dell’Istituto Italiano di Preistoria e Protostoria, 2003.
DIAG	IT	Catignano	R-1146	6410	70	5468	5340	5490	5226	Structure 7a, cut3	WC	Wood charcoal (unidentified)	Tozzi C, Zamagni B, editors. Gli scavi nel villaggio neolitico di Catignano (1971–1980). Firenze: Origines, Studi e materiali pubblicati a cura dell’Istituto Italiano di Preistoria e Protostoria, 2003.
DIAG	IT	Catignano	LTL-072A	6351	50	5463	5232	5468	5224	n/a	WC	Wood charcoal (unidentified)	Tozzi C, Zamagni B, editors. Gli scavi nel villaggio neolitico di Catignano (1971–1980). Firenze: Origines, Studi e materiali pubblicati a cura dell’Istituto Italiano di Preistoria e Protostoria, 2003.
DIAG	IT	Catignano	Beta-149259	6350	70	5464	5229	5480	5209	Structure 501, Q: AG12, cut 1	WC	Wood charcoal (unidentified)	Tozzi C, Zamagni B, editors. Gli scavi nel villaggio neolitico di Catignano (1971–1980). Firenze: Origines, Studi e materiali pubblicati a cura dell’Istituto Italiano di Preistoria e Protostoria, 2003.
DIAG	IT	Catignano	LTL-1158A	6346	50	5461	5230	5467	5222	Structure 501, Q: AA/AB, base	WC	Wood charcoal (unidentified)	Tozzi C, Zamagni B, editors. Gli scavi nel villaggio neolitico di Catignano (1971–1980). Firenze: Origines, Studi e materiali pubblicati a cura dell’Istituto Italiano di Preistoria e Protostoria, 2003.
DIAG	IT	Catignano	Beta-149260	6330	40	5363	5230	5464	5217	Structure 501, Q:12, cut 2	WC	Wood charcoal (unidentified)	Tozzi C, Zamagni B, editors. Gli scavi nel villaggio neolitico di Catignano (1971–1980). Firenze: Origines, Studi e materiali pubblicati a cura dell’Istituto Italiano di Preistoria e Protostoria, 2003.
DIAG	IT	Catignano	R-996a	6330	70	5374	5220	5475	5080	Structure 501	WC	Wood charcoal (unidentified)	Tozzi C, Zamagni B, editors. Gli scavi nel villaggio neolitico di Catignano (1971–1980). Firenze: Origines, Studi e materiali pubblicati a cura dell’Istituto Italiano di Preistoria e Protostoria, 2003.
DIAG	IT	Catignano	n/a	6290	40	5309	5226	5367	5207	Structure 511	WC	Wood charcoal (unidentified)	Tozzi C, Zamagni B, editors. Gli scavi nel villaggio neolitico di Catignano (1971–1980). Firenze: Origines, Studi e materiali pubblicati a cura dell’Istituto Italiano di Preistoria e Protostoria, 2003.
DIAG	IT	Catignano	LTL-073A	6288	45	5308	5226	5369	5079	Structure 503, Q: AC19, cut 3	WC	Wood charcoal (unidentified)	Tozzi C, Zamagni B, editors. Gli scavi nel villaggio neolitico di Catignano (1971–1980). Firenze: Origines, Studi e materiali pubblicati a cura dell’Istituto Italiano di Preistoria e Protostoria, 2003.
DIAG	IT	Catignano	Poz-3643	6280	40	5303	5227	5359	5080	Structure 503, Q: AC19, cut 3	WC	Wood charcoal (unidentified)	Tozzi C, Zamagni B, editors. Gli scavi nel villaggio neolitico di Catignano (1971–1980). Firenze: Origines, Studi e materiali pubblicati a cura dell’Istituto Italiano di Preistoria e Protostoria, 2003.
DIAG	IT	Catignano	LTL-527A	6249	45	5309	5083	5318	5065	Structure 501, Q: AC13, cut 7	WC	Wood charcoal (unidentified)	Tozzi C, Zamagni B, editors. Gli scavi nel villaggio neolitico di Catignano (1971–1980). Firenze: Origines, Studi e materiali pubblicati a cura dell’Istituto Italiano di Preistoria e Protostoria, 2003.
DIAG	IT	Catignano	Ly-2185	6245	35	5300	5211	5311	5072	Structure 503, Q: Z19, cut 2	WC	Wood charcoal (unidentified)	Tozzi C, Zamagni B, editors. Gli scavi nel villaggio neolitico di Catignano (1971–1980). Firenze: Origines, Studi e materiali pubblicati a cura dell’Istituto Italiano di Preistoria e Protostoria, 2003.
DIAG	IT	Catignano	LTL-071A	6242	50	5305	5081	5317	5057	Structure 501, Q: AC12, cut 4	WC	Wood charcoal (unidentified)	Tozzi C, Zamagni B, editors. Gli scavi nel villaggio neolitico di Catignano (1971–1980). Firenze: Origines, Studi e materiali pubblicati a cura dell’Istituto Italiano di Preistoria e Protostoria, 2003.
DIAG	IT	Catignano	Beta-158321	6240	40	5303	5081	5311	5066	Structure 3, cut 5	WC	Wood charcoal (unidentified)	Tozzi C, Zamagni B, editors. Gli scavi nel villaggio neolitico di Catignano (1971–1980). Firenze: Origines, Studi e materiali pubblicati a cura dell’Istituto Italiano di Preistoria e Protostoria, 2003.
DIAG	IT	Catignano	Poz-3645	6200	40	5218	5070	5295	5045	Structure 503, Q: AA17, cut 3	WC	Wood charcoal (unidentified)	Tozzi C, Zamagni B, editors. Gli scavi nel villaggio neolitico di Catignano (1971–1980). Firenze: Origines, Studi e materiali pubblicati a cura dell’Istituto Italiano di Preistoria e Protostoria, 2003.
DIAG	IT	Catignano	LTL-2981A	6151	60	5208	5036	5291	4940	Structure 503, Q: AD16, cut 5	WC	Wood charcoal (unidentified)	Tozzi C, Zamagni B, editors. Gli scavi nel villaggio neolitico di Catignano (1971–1980). Firenze: Origines, Studi e materiali pubblicati a cura dell’Istituto Italiano di Preistoria e Protostoria, 2003.
DIAG	IT	Catignano	Poz-3644	6150	40	5207	5042	5216	4993	Structure 503, Q: AE12, cut 4	WC	Wood charcoal (unidentified)	Tozzi C, Zamagni B, editors. Gli scavi nel villaggio neolitico di Catignano (1971–1980). Firenze: Origines, Studi e materiali pubblicati a cura dell’Istituto Italiano di Preistoria e Protostoria, 2003.
DIAG	IT	Catignano	Beta-167164	6130	40	5207	4997	5211	4962	n/a	WC	Wood charcoal (unidentified)	Tozzi C, Zamagni B, editors. Gli scavi nel villaggio neolitico di Catignano (1971–1980). Firenze: Origines, Studi e materiali pubblicati a cura dell’Istituto Italiano di Preistoria e Protostoria, 2003.
DIAG	IT	Catignano	R-1420a	6125	70	5207	4989	5286	4848	Structure 5a, cut 4 e 10	WC	Wood charcoal (unidentified)	Tozzi C, Zamagni B, editors. Gli scavi nel villaggio neolitico di Catignano (1971–1980). Firenze: Origines, Studi e materiali pubblicati a cura dell’Istituto Italiano di Preistoria e Protostoria, 2003.
DIAG	IT	Catignano	R-997	6120	70	5207	4964	5281	4846	Structure 1, cut 5	WC	Wood charcoal (unidentified)	Tozzi C, Zamagni B, editors. Gli scavi nel villaggio neolitico di Catignano (1971–1980). Firenze: Origines, Studi e materiali pubblicati a cura dell’Istituto Italiano di Preistoria e Protostoria, 2003.
DIAG	IT	Catignano	R-1101a	6080	70	5202	4851	5213	4834	Structure 5, cut 6a	WC	Wood charcoal (unidentified)	Tozzi C, Zamagni B, editors. Gli scavi nel villaggio neolitico di Catignano (1971–1980). Firenze: Origines, Studi e materiali pubblicati a cura dell’Istituto Italiano di Preistoria e Protostoria, 2003.
DIAG	IT	Catignano	R-1778	6040	70	5031	4841	5207	4783	Structure 107, cut 3-6	WC	Wood charcoal (unidentified)	Tozzi C, Zamagni B, editors. Gli scavi nel villaggio neolitico di Catignano (1971–1980). Firenze: Origines, Studi e materiali pubblicati a cura dell’Istituto Italiano di Preistoria e Protostoria, 2003.
DIAG	IT	Catignano	R-1102	6000	70	4981	4800	5194	4718	Structure 9a	WC	Wood charcoal (unidentified)	Tozzi C, Zamagni B, editors. Gli scavi nel villaggio neolitico di Catignano (1971–1980). Firenze: Origines, Studi e materiali pubblicati a cura dell’Istituto Italiano di Preistoria e Protostoria, 2003.
DIAG	IT	Catignano	R-1422a	5995	70	4976	4796	5189	4716	Structure 108, cut 1/6	WC	Wood charcoal (unidentified)	Tozzi C, Zamagni B, editors. Gli scavi nel villaggio neolitico di Catignano (1971–1980). Firenze: Origines, Studi e materiali pubblicati a cura dell’Istituto Italiano di Preistoria e Protostoria, 2003.
DIAG	IT	Catignano	n/a	5965	50	4931	4790	4977	4724	Structure 5, cut 2	WC	Wood charcoal (unidentified)	Tozzi C, Zamagni B, editors. Gli scavi nel villaggio neolitico di Catignano (1971–1980). Firenze: Origines, Studi e materiali pubblicati a cura dell’Istituto Italiano di Preistoria e Protostoria, 2003.
DIAG	IT	Catignano	R-1421a	5915	65	4882	4713	4961	4615	Structure 106, cut 1/2	WC	Wood charcoal (unidentified)	Tozzi C, Zamagni B, editors. Gli scavi nel villaggio neolitico di Catignano (1971–1980). Firenze: Origines, Studi e materiali pubblicati a cura dell’Istituto Italiano di Preistoria e Protostoria, 2003.
DIAG	IT	Catignano	R-1777	5910	65	4879	4709	4951	4612	Structure 165, cut 2a, 3 and 2d	WC	Wood charcoal (unidentified)	Tozzi C, Zamagni B, editors. Gli scavi nel villaggio neolitico di Catignano (1971–1980). Firenze: Origines, Studi e materiali pubblicati a cura dell’Istituto Italiano di Preistoria e Protostoria, 2003.
DIAG	IT	Catignano	R-1100	5865	50	4798	4686	4846	4587	Structure 5, cut 2	WC	Wood charcoal (unidentified)	Tozzi C, Zamagni B, editors. Gli scavi nel villaggio neolitico di Catignano (1971–1980). Firenze: Origines, Studi e materiali pubblicati a cura dell’Istituto Italiano di Preistoria e Protostoria, 2003.
DIAG	IT	Catignano	LTL-1155A	5587	60	4461	4356	4540	4337	Structure 502, Q:U13, cut 3	WC	Wood charcoal (unidentified)	Tozzi C, Zamagni B, editors. Gli scavi nel villaggio neolitico di Catignano (1971–1980). Firenze: Origines, Studi e materiali pubblicati a cura dell’Istituto Italiano di Preistoria e Protostoria, 2003.
DIAG	IT	Cialdino	n/a	6460	35	5477	5380	5486	5357	n/a	WC	Wood charcoal (unidentified)	Mazzucco N, Capuzzo G, Petrinelli-Pannocchia C, Ibáñez JJ, Gibaja JF. Harvesting tools and the spread of the Neolithic into the Central-Western Mediterranean area. Quaternary International. 2018; 470(Part B): 511–528.
DIAG	IT	Cialdino	n/a	6410	35	5467	5358	5470	5324	n/a	WC	Wood charcoal (unidentified)	Mazzucco N, Capuzzo G, Petrinelli-Pannocchia C, Ibáñez JJ, Gibaja JF. Harvesting tools and the spread of the Neolithic into the Central-Western Mediterranean area. Quaternary International. 2018; 470(Part B): 511–528.
DIAG	IT	Cialdino	n/a	6375	35	5462	5313	5469	5305	n/a	WC	Wood charcoal (unidentified)	Mazzucco N, Capuzzo G, Petrinelli-Pannocchia C, Ibáñez JJ, Gibaja JF. Harvesting tools and the spread of the Neolithic into the Central-Western Mediterranean area. Quaternary International. 2018; 470(Part B): 511–528.
DIAG	IT	Colle Cera	LTL-1157A	6154	55	5208	5046	5287	4944	Structure 8B (negative feature of 3 x 2,50 and 180 cm deep)	WC	Wood charcoal (unidentified)	Colombo M. Un nuovo villaggio della cultura di Catignano.Origini; 2012, XXX: 57-58.
DIAG	IT	Colle Cera	LTL-1156A	6136	55	5207	5001	5225	4911	Structure 8A (negative feature reused as refuse pit)	WC	Wood charcoal (unidentified)	Colombo M. Un nuovo villaggio della cultura di Catignano.Origini; 2012, XXX: 57-58.
DIAG	IT	Ex Palestra-GIL	LTL-15124A	6152	45	5207	5046	5220	4964	Pit test VII, burial	H	Homo sapiens	Curci A, Muntoni IM, Pizzarelli A. Nuove indagini archeozoologiche in siti neolitici del Tavoliere: Masseria Pantano e Palestra ex GIL (Foggia). Sezione di Museologia Scientifica e Naturalistica, 2016; 12(1): 61-70.
DIAG	IT	Ex Palestra-GIL	LTL-14038A	6066	45	5040	4910	5206	4837	Pit test VII, burial	H	Homo sapiens	Curci A, Muntoni IM, Pizzarelli A. Nuove indagini archeozoologiche in siti neolitici del Tavoliere: Masseria Pantano e Palestra ex GIL (Foggia). Sezione di Museologia Scientifica e Naturalistica, 2016; 12(1): 61-70.
PAR	IT	Fagnigola	R-2550	6570	75	5613	5477	5634	5376	Structure 23	WC	Wood charcoal (unidentified)	Biagi P. Stazione neolitica a Fagnigola (Azzano Decimo-Palmanova). Annali dell'Università di Ferrara (Nuova Serie) Sezione XV, Paleontologia Umana e Paletnologia, 1975; 6(2): 247-269.
PAR	IT	Fagnigola	R-2554	6548	85	5616	5389	5634	5344	Structure 27	WC	Wood charcoal (unidentified)	Biagi P. Stazione neolitica a Fagnigola (Azzano Decimo-Palmanova). Annali dell'Università di Ferrara (Nuova Serie) Sezione XV, Paleontologia Umana e Paletnologia, 1975; 6(2): 247-269.
PAR	IT	Fagnigola	R-2538	6545	70	5612	5469	5621	5374	Structure 19	WC	Wood charcoal (unidentified)	Biagi P. Stazione neolitica a Fagnigola (Azzano Decimo-Palmanova). Annali dell'Università di Ferrara (Nuova Serie) Sezione XV, Paleontologia Umana e Paletnologia, 1975; 6(2): 247-269.
PAR	IT	Fagnigola	R-2539	6540	70	5611	5390	5621	5371	Lay. 2/3/4	WC	Wood charcoal (unidentified)	Biagi P. Stazione neolitica a Fagnigola (Azzano Decimo-Palmanova). Annali dell'Università di Ferrara (Nuova Serie) Sezione XV, Paleontologia Umana e Paletnologia, 1975; 6(2): 247-269.
PAR	IT	Fagnigola	R-2551	6483	74	5510	5370	5609	5316	Structure 21	WC	Wood charcoal (unidentified)	Biagi P. Stazione neolitica a Fagnigola (Azzano Decimo-Palmanova). Annali dell'Università di Ferrara (Nuova Serie) Sezione XV, Paleontologia Umana e Paletnologia, 1975; 6(2): 247-269.
PAR	IT	Fagnigola	R-1544a	6050	90	5194	4808	5214	4730	Structure 1	WC	Wood charcoal (unidentified)	Biagi P. Stazione neolitica a Fagnigola (Azzano Decimo-Palmanova). Annali dell'Università di Ferrara (Nuova Serie) Sezione XV, Paleontologia Umana e Paletnologia, 1975; 6(2): 247-269.
DIAG	IT	Favella della Corte	LTL-778A	7033	55	5988	5853	6016	5786	Pit G, 31V	F	Fauna indet	Tiné V. Favella: un villaggio neolitico nella Sibaritide. Roma: Museo nazionale preistorico etnografico "L. Pigorini", 2009.
DIAG	IT	Favella della Corte	LTL-202A	6956	75	5901	5746	5991	5716	Pit E20, layer 3I	CE	Charred cereal indet	Tiné V. Favella: un villaggio neolitico nella Sibaritide. Roma: Museo nazionale preistorico etnografico "L. Pigorini", 2009.
DIAG	IT	Favella della Corte	Beta-71633	6940	40	5873	5757	5966	5730	Ditch Z, Structure A	CE	Cereal (unidentified)	Tiné V. Favella: un villaggio neolitico nella Sibaritide. Roma: Museo nazionale preistorico etnografico "L. Pigorini", 2009.
DIAG	IT	Favella della Corte	Beta-165482	6910	60	5871	5727	5972	5674	Pit Z (US 3 and 4)	WC	Wood charcoal (unidentified)	Tiné V. Favella: un villaggio neolitico nella Sibaritide. Roma: Museo nazionale preistorico etnografico "L. Pigorini", 2009.
DIAG	IT	Favella della Corte	LTL-203A	6890	50	5836	5725	5886	5674	Pit E30, layer 4II	CE	Charred cereal indet	Tiné V. Favella: un villaggio neolitico nella Sibaritide. Roma: Museo nazionale preistorico etnografico "L. Pigorini", 2009.
DIAG	IT	Favella della Corte	LTL-204A	6793	40	5720	5659	5736	5631	Pir Dy, layer 4II	F	Bone (unidentified)	Tiné V. Favella: un villaggio neolitico nella Sibaritide. Roma: Museo nazionale preistorico etnografico "L. Pigorini", 2009.
PAR	IT	Fiorano Modenese	GrN-19839	6540	60	5606	5470	5617	5376	Pit 5	F	Bone (unidentified)	Starnini E, Biagi P, Mazzucco N. The beginning of the Neolithic in the Po Plain (northern Italy): Problems and perspectives. Quaternary International. 2018; 470: 301–317.
DIAG	IT	Fornace Cappuccini	Bln-3372	6320	60	5357	5226	5472	5081	Ditch (lower sector)	WC	Wood charcoal (unidentified)	Mazzucco N, Capuzzo G, Petrinelli-Pannocchia C, Ibáñez JJ, Gibaja JF. Harvesting tools and the spread of the Neolithic into the Central-Western Mediterranean area. Quaternary International. 2018; 470(Part B): 511–528.
DIAG	IT	Fornace Cappuccini	R-2314	6280	80	5361	5080	5467	5047	US-435/E	WC	Wood charcoal (unidentified)	Mazzucco N, Capuzzo G, Petrinelli-Pannocchia C, Ibáñez JJ, Gibaja JF. Harvesting tools and the spread of the Neolithic into the Central-Western Mediterranean area. Quaternary International. 2018; 470(Part B): 511–528.
PAR	IT	Isorella	OxA-23133	6183	33	5211	5071	5226	5023	n/a	CE	Triticum aestivum (caryopsis)	Starnini E, Biagi P, Mazzucco N. The beginning of the Neolithic in the Po Plain (northern Italy): Problems and perspectives. Quaternary International. 2018; 470: 301–317.
PAR	IT	Isorella	OxA-19737	5850	34	4771	4689	4796	4612	n/a	CE	Triticum monococcum (caryopsis)	Starnini E, Biagi P, Mazzucco N. The beginning of the Neolithic in the Po Plain (northern Italy): Problems and perspectives. Quaternary International. 2018; 470: 301–317.
PAR	IT	Isorella	GrN-23645	5850	80	4824	4605	4931	4519	Pit I	WC	Wood charcoal (unidentified)	Starnini E, Biagi P, Mazzucco N. The beginning of the Neolithic in the Po Plain (northern Italy): Problems and perspectives. Quaternary International. 2018; 470: 301–317.
DIAG	IT	La Marmotta	R-2360	6855	65	5801	5668	5880	5636	P213	WC	Wood charcoal (unidentified)	Fugazzola Delpino MA, Pessina A. Le village submergé de La Marmotta (Lac de Bracciano, Rome). In: Vaquer J, editor. Le Néolithique du Nord-Ouest Méditerranéen, Actes du XXIV Congres Prehistorique de France, Carcassonne 26-30 Settembre. 1994. p. 35-38.
DIAG	IT	La Marmotta	R-2353	6600	45	5611	5492	5618	5484	P108	WC	Wood charcoal (unidentified)	Fugazzola Delpino MA, Pessina A. Le village submergé de La Marmotta (Lac de Bracciano, Rome). In: Vaquer J, editor. Le Néolithique du Nord-Ouest Méditerranéen, Actes du XXIV Congres Prehistorique de France, Carcassonne 26-30 Settembre. 1994. p. 35-38.
DIAG	IT	La Marmotta	R-2339	6590	65	5611	5485	5642	5387	P219	WC	Wood charcoal (unidentified)	Fugazzola Delpino MA, Pessina A. Le village submergé de La Marmotta (Lac de Bracciano, Rome). In: Vaquer J, editor. Le Néolithique du Nord-Ouest Méditerranéen, Actes du XXIV Congres Prehistorique de France, Carcassonne 26-30 Settembre. 1994. p. 35-38.
DIAG	IT	La Marmotta	R-2336	6550	70	5611	5471	5623	5375	P198	WC	Wood charcoal (unidentified)	Fugazzola Delpino MA, Pessina A. Le village submergé de La Marmotta (Lac de Bracciano, Rome). In: Vaquer J, editor. Le Néolithique du Nord-Ouest Méditerranéen, Actes du XXIV Congres Prehistorique de France, Carcassonne 26-30 Settembre. 1994. p. 35-38.
DIAG	IT	La Marmotta	R--2345	6530	65	5606	5386	5617	5370	P106	WC	Wood charcoal (unidentified)	Fugazzola Delpino MA, Pessina A. Le village submergé de La Marmotta (Lac de Bracciano, Rome). In: Vaquer J, editor. Le Néolithique du Nord-Ouest Méditerranéen, Actes du XXIV Congres Prehistorique de France, Carcassonne 26-30 Settembre. 1994. p. 35-38.
DIAG	IT	La Marmotta	R-2311	6370	95	5472	5234	5515	5076	P22	WC	Wood charcoal (unidentified)	Fugazzola Delpino MA, Pessina A. Le village submergé de La Marmotta (Lac de Bracciano, Rome). In: Vaquer J, editor. Le Néolithique du Nord-Ouest Méditerranéen, Actes du XXIV Congres Prehistorique de France, Carcassonne 26-30 Settembre. 1994. p. 35-38.
DIAG	IT	La Marmotta	R-2357	6350	60	5464	5230	5469	5221	P215	WC	Wood charcoal (unidentified)	Fugazzola Delpino MA, Pessina A. Le village submergé de La Marmotta (Lac de Bracciano, Rome). In: Vaquer J, editor. Le Néolithique du Nord-Ouest Méditerranéen, Actes du XXIV Congres Prehistorique de France, Carcassonne 26-30 Settembre. 1994. p. 35-38.
DIAG	IT	La Marmotta	R-2309	6350	75	5465	5229	5481	5081	P16	WC	Wood charcoal (unidentified)	Fugazzola Delpino MA, Pessina A. Le village submergé de La Marmotta (Lac de Bracciano, Rome). In: Vaquer J, editor. Le Néolithique du Nord-Ouest Méditerranéen, Actes du XXIV Congres Prehistorique de France, Carcassonne 26-30 Settembre. 1994. p. 35-38.
DIAG	IT	La Marmotta	R-2310	6310	75	5460	5211	5471	5070	P21	WC	Wood charcoal (unidentified)	Fugazzola Delpino MA, Pessina A. Le village submergé de La Marmotta (Lac de Bracciano, Rome). In: Vaquer J, editor. Le Néolithique du Nord-Ouest Méditerranéen, Actes du XXIV Congres Prehistorique de France, Carcassonne 26-30 Settembre. 1994. p. 35-38.
DIAG	IT	Lugo di Grezzana	R-2745	6524	76	5559	5381	5620	5344	Sector V	WC	Wood charcoal (unidentified)	Pedrotti A, Salzani P, Cavulli F, Carotta M, Angelucci D, Salzani L. L’insediamento di Lugo di Grezzana (Verona) nel quadro del primo Neolitico padano alpino. In Studi di Preistoria e Protostoria - 2 - Preistoria e Protostoria del Veneto. Firenze: IIPP. p. 95-107.
DIAG	IT	Lugo di Grezzana	DSH-299	6356	26	5362	5313	5465	5232	US 467 - Sett. X	WC	Wood charcoal (unidentified)	Pedrotti A, Salzani P, Cavulli F, Carotta M, Angelucci D, Salzani L. L’insediamento di Lugo di Grezzana (Verona) nel quadro del primo Neolitico padano alpino. In Studi di Preistoria e Protostoria - 2 - Preistoria e Protostoria del Veneto. Firenze: IIPP. p. 95-107.
DIAG	IT	Lugo di Grezzana	DSA-733	6246	24	5294	5214	5308	5080	US 533 - Sett. X	WC	Wood charcoal (unidentified)	Pedrotti A, Salzani P, Cavulli F, Carotta M, Angelucci D, Salzani L. L’insediamento di Lugo di Grezzana (Verona) nel quadro del primo Neolitico padano alpino. In Studi di Preistoria e Protostoria - 2 - Preistoria e Protostoria del Veneto. Firenze: IIPP. p. 95-107.
DIAG	IT	Lugo di Grezzana	DSH-349	6237	27	5296	5210	5304	5076	US 230 - Sett. X	SE	Corylus avellana	Pedrotti A, Salzani P, Cavulli F, Carotta M, Angelucci D, Salzani L. L’insediamento di Lugo di Grezzana (Verona) nel quadro del primo Neolitico padano alpino. In Studi di Preistoria e Protostoria - 2 - Preistoria e Protostoria del Veneto. Firenze: IIPP. p. 95-107.
DIAG	IT	Lugo di Grezzana	DSA-737	6223	56	5294	5075	5314	5035	US 834 - Sett. X	WC	Wood charcoal (unidentified)	Pedrotti A, Salzani P, Cavulli F, Carotta M, Angelucci D, Salzani L. L’insediamento di Lugo di Grezzana (Verona) nel quadro del primo Neolitico padano alpino. In Studi di Preistoria e Protostoria - 2 - Preistoria e Protostoria del Veneto. Firenze: IIPP. p. 95-107.
DIAG	IT	Lugo di Grezzana	DSH-300	6217	26	5226	5076	5295	5066	US 254 - Sett. IX	CE	Triticum aestivum/durum	Pedrotti A, Salzani P, Cavulli F, Carotta M, Angelucci D, Salzani L. L’insediamento di Lugo di Grezzana (Verona) nel quadro del primo Neolitico padano alpino. In Studi di Preistoria e Protostoria - 2 - Preistoria e Protostoria del Veneto. Firenze: IIPP. p. 95-107.
DIAG	IT	Lugo di Grezzana	DSH-302	6210	35	5223	5071	5295	5056	US 169 - Sett. XII	CE	Triticum dicoccum	Pedrotti A, Salzani P, Cavulli F, Carotta M, Angelucci D, Salzani L. L’insediamento di Lugo di Grezzana (Verona) nel quadro del primo Neolitico padano alpino. In Studi di Preistoria e Protostoria - 2 - Preistoria e Protostoria del Veneto. Firenze: IIPP. p. 95-107.
DIAG	IT	Lugo di Grezzana	DSA-729	6161	22	5207	5056	5212	5041	US 567 - Sett. X	WC	Wood charcoal (unidentified)	Pedrotti A, Salzani P, Cavulli F, Carotta M, Angelucci D, Salzani L. L’insediamento di Lugo di Grezzana (Verona) nel quadro del primo Neolitico padano alpino. In Studi di Preistoria e Protostoria - 2 - Preistoria e Protostoria del Veneto. Firenze: IIPP. p. 95-107.
DIAG	IT	Lugo di Grezzana	DSA-728	6134	28	5205	5002	5208	4998	US 509 - Sett. X	SE	Corylus avellana	Pedrotti A, Salzani P, Cavulli F, Carotta M, Angelucci D, Salzani L. L’insediamento di Lugo di Grezzana (Verona) nel quadro del primo Neolitico padano alpino. In Studi di Preistoria e Protostoria - 2 - Preistoria e Protostoria del Veneto. Firenze: IIPP. p. 95-107.
DIAG	IT	Lugo di Grezzana	DSH-301	6090	41	5188	4942	5207	4854	US 102 - Sett XII	CE	Triticum/Hordeum	Pedrotti A, Salzani P, Cavulli F, Carotta M, Angelucci D, Salzani L. L’insediamento di Lugo di Grezzana (Verona) nel quadro del primo Neolitico padano alpino. In Studi di Preistoria e Protostoria - 2 - Preistoria e Protostoria del Veneto. Firenze: IIPP. p. 95-107.
PAR	IT	Lugo di Grezzana	DSH-461	5959	48	4930	4784	4961	4721	US 214 - Sett. IX	WC	Wood charcoal (unidentified)	Pedrotti A, Salzani P, Cavulli F, Carotta M, Angelucci D, Salzani L. L’insediamento di Lugo di Grezzana (Verona) nel quadro del primo Neolitico padano alpino. In Studi di Preistoria e Protostoria - 2 - Preistoria e Protostoria del Veneto. Firenze: IIPP. p. 95-107.
PAR	IT	Lugo di Grezzana	DSH-462	5946	24	4847	4787	4900	4730	US 215 - Sett. IX	SE	Corylus avellana	Pedrotti A, Salzani P, Cavulli F, Carotta M, Angelucci D, Salzani L. L’insediamento di Lugo di Grezzana (Verona) nel quadro del primo Neolitico padano alpino. In Studi di Preistoria e Protostoria - 2 - Preistoria e Protostoria del Veneto. Firenze: IIPP. p. 95-107.
DIAG	IT	Marcianese	BM-2250R	6590	130	5644	5385	5736	5309	Upper layers, Ambiente IA	WC	Wood charcoal (unidentified)	Ambers J, Burleigh R, Matthews K. British Museum natural radiocarbon measurements XIX. Radiocarbon; 1987. 29(1): 61-77.
DIAG	IT	Marcianese	BM-2251R	6570	140	5632	5379	5739	5229	Lower layers, Ambiente IA	WC	Wood charcoal (unidentified)	Ambers J, Burleigh R, Matthews K. British Museum natural radiocarbon measurements XIX. Radiocarbon; 1987. 29(1): 61-77.
DIAG	IT	Marcianese	BM-2252R	6300	170	5468	5066	5606	4847	Lay. 5, 4, 3.	F and H	Human and Faunal bone	Ambers J, Burleigh R, Matthews K. British Museum natural radiocarbon measurements XIX. Radiocarbon; 1987. 29(1): 61-77.
DIAG	IT	Marcianese	BM-2250	6290	60	5339	5212	5464	5064	Lay. 5, 4, 3.	WC	Wood charcoal (unidentified)	Ambers J, Burleigh R, Matthews K. British Museum natural radiocarbon measurements XIX. Radiocarbon; 1987. 29(1): 61-77.
DIAG	IT	Marcianese	BM-2251	6250	90	5317	5070	5466	4991	Lay. 5, 4, 3.	WC	Wood charcoal (unidentified)	Ambers J, Burleigh R, Matthews K. British Museum natural radiocarbon measurements XIX. Radiocarbon; 1987. 29(1): 61-77.
DIAG	IT	Marcianese	BM-2252	6000	110	5035	4730	5216	4618	Lay. 5, 4, 3.	F and H	Human and Faunal bone	Ambers J, Burleigh R, Matthews K. British Museum natural radiocarbon measurements XIX. Radiocarbon; 1987. 29(1): 61-77.
DIAG	IT	Masseria Candelaro	OxA-3684	6640	95	5633	5491	5729	5385	Structure Q, layer 4	F	Bone (unidentified)	Cassano SM, Manfredini A. Masseria Candelaro. Vita quotidiana e mondo ideologico in un comunità neolitica del Tavoliere. Foggia: Claudio Grenzi Editore; 2005.
DIAG	IT	Masseria Candelaro	OxA-12062	6638	34	5618	5551	5630	5511	Pit P3	F	Ovies aries	Cassano SM, Manfredini A. Masseria Candelaro. Vita quotidiana e mondo ideologico in un comunità neolitica del Tavoliere. Foggia: Claudio Grenzi Editore; 2005.
DIAG	IT	Masseria Candelaro	OxA-9988	6605	45	5613	5510	5619	5485	Structure Q, layer 3	CE	Cereal sp.	Cassano SM, Manfredini A. Masseria Candelaro. Vita quotidiana e mondo ideologico in un comunità neolitica del Tavoliere. Foggia: Claudio Grenzi Editore; 2005.
DIAG	IT	Masseria Candelaro	Oxa-12063	6601	37	5610	5495	5616	5485	Pit P2, layer 8	H	Homo sapiens	Cassano SM, Manfredini A. Masseria Candelaro. Vita quotidiana e mondo ideologico in un comunità neolitica del Tavoliere. Foggia: Claudio Grenzi Editore; 2005.
DIAG	IT	Masseria Candelaro	OxA-9990	6555	45	5545	5478	5617	5469	Layer 5, section Ze	CE	Cereal sp. (caryopsis)	Cassano SM, Manfredini A. Masseria Candelaro. Vita quotidiana e mondo ideologico in un comunità neolitica del Tavoliere. Foggia: Claudio Grenzi Editore; 2005.
DIAG	IT	Masseria Candelaro	OxA-9989	6510	45	5528	5385	5557	5371	Pit P2, layer 8	CE	Cereal sp.	Cassano SM, Manfredini A. Masseria Candelaro. Vita quotidiana e mondo ideologico in un comunità neolitica del Tavoliere. Foggia: Claudio Grenzi Editore; 2005.
DIAG	IT	Masseria Candelaro	OxA-3685	6510	95	5551	5373	5626	5312	Sector 43A-Fb	H	Homo sapiens	Cassano SM, Manfredini A. Masseria Candelaro. Vita quotidiana e mondo ideologico in un comunità neolitica del Tavoliere. Foggia: Claudio Grenzi Editore; 2005.
DIAG	IT	Masseria Candelaro	OxA-10013	6450	50	5474	5376	5486	5321	Sector 45C, inhumation T2	H	Homo sapiens	Cassano SM, Manfredini A. Masseria Candelaro. Vita quotidiana e mondo ideologico in un comunità neolitica del Tavoliere. Foggia: Claudio Grenzi Editore; 2005.
DIAG	IT	Masseria Candelaro	OxA-3683	6200	95	5296	5046	5367	4858	Sector 43A-Fb, inhumation 1 -	H	Homo sapiens	Cassano SM, Manfredini A. Masseria Candelaro. Vita quotidiana e mondo ideologico in un comunità neolitica del Tavoliere. Foggia: Claudio Grenzi Editore; 2005.
DIAG	IT	Masseria Pantano	LTL-12711A	6656	45	5627	5553	5645	5491	Ditch C, deposition of an infant	H	Homo sapiens	Curci A, Muntoni IM, Pizzarelli A. Nuove indagini archeozoologiche in siti neolitici del Tavoliere: Masseria Pantano e Palestra ex GIL (Foggia). Annali Online, Università degli Studi di Ferrara; 2016. 12(1): 61-70.
PAR	IT	Mileto	Beta-44114	6180	80	5223	5011	5318	4934	Pit 1	WC	Wood charcoal (unidentified)	Sarti L, Corridi C, Martini F, Pallecchi P. Mileto: un insediamento neolitico della ceramica a linee incise; in Rivista di Scienze Preistoriche; 1991; XLIII: 1-2.
PAR	IT	Mileto	Beta-44155	6100	80	5207	4934	5282	4801	Pit 2	WC	Wood charcoal (unidentified)	Sarti L, Corridi C, Martini F, Pallecchi P. Mileto: un insediamento neolitico della ceramica a linee incise; in Rivista di Scienze Preistoriche; 1991; XLIII: 1-2.
DIAG	IT	Ostiano-Dugali Alti	Bln-2795	6090	100	5207	4854	5295	4786	Pit III	WC	Fraxinus and Quercus sp.	Starnini E, Biagi P, Mazzucco N. The beginning of the Neolithic in the Po Plain (northern Italy): Problems and perspectives. Quaternary International. 2018; 470: 301–317.
PAR	IT	Piancada	OZB-948	6410	70	5468	5340	5490	5226	Q: E4	WC	Wood charcoal (unidentified)	Mazzucco N, Gibaja JF, Pessina A, Ibáñez JJ. Reconstructing harvesting technologies through the analysis of sickle blades: a case-study from Early-Middle Neolithic sites in northeastern Italy. Lithic Technology. 2016; 41(1): 75–92.
PAR	IT	Piancada	OZC-211	6330	30	5361	5232	5369	5224	Burial of Piancada	H	Homo sapiens	Mazzucco N, Gibaja JF, Pessina A, Ibáñez JJ. Reconstructing harvesting technologies through the analysis of sickle blades: a case-study from Early-Middle Neolithic sites in northeastern Italy. Lithic Technology. 2016; 41(1): 75–92.
PAR	IT	Piancada	OZB-949	6280	80	5361	5080	5467	5047	Q: F2	WC	Wood charcoal (unidentified)	Mazzucco N, Gibaja JF, Pessina A, Ibáñez JJ. Reconstructing harvesting technologies through the analysis of sickle blades: a case-study from Early-Middle Neolithic sites in northeastern Italy. Lithic Technology. 2016; 41(1): 75–92.
PAR	IT	Piancada	OZB-950	6240	80	5307	5073	5460	4987	Q: E3	WC	Wood charcoal (unidentified)	Mazzucco N, Gibaja JF, Pessina A, Ibáñez JJ. Reconstructing harvesting technologies through the analysis of sickle blades: a case-study from Early-Middle Neolithic sites in northeastern Italy. Lithic Technology. 2016; 41(1): 75–92.
PAR	IT	Piancada	OZC-210	6060	60	5047	4851	5207	4802	Q: F2-2	WC	Wood charcoal (unidentified)	Mazzucco N, Gibaja JF, Pessina A, Ibáñez JJ. Reconstructing harvesting technologies through the analysis of sickle blades: a case-study from Early-Middle Neolithic sites in northeastern Italy. Lithic Technology. 2016; 41(1): 75–92.
PAR	IT	Piancada	OZC-209	5940	70	4902	4725	5006	4619	Q: F1-2	WC	Wood charcoal (unidentified)	Mazzucco N, Gibaja JF, Pessina A, Ibáñez JJ. Reconstructing harvesting technologies through the analysis of sickle blades: a case-study from Early-Middle Neolithic sites in northeastern Italy. Lithic Technology. 2016; 41(1): 75–92.
PAR	IT	Piancada	OZB-654	5869	71	4836	4619	4931	4547	Q: F1	WC	Wood charcoal (unidentified)	Mazzucco N, Gibaja JF, Pessina A, Ibáñez JJ. Reconstructing harvesting technologies through the analysis of sickle blades: a case-study from Early-Middle Neolithic sites in northeastern Italy. Lithic Technology. 2016; 41(1): 75–92.
PAR	IT	Pizzo di Bodio	B-5090	6320	80	5462	5214	5474	5071	US 271	n/a	n/a	Becker, V. Studien zum Altneolithikum in Italien. Berlin: LIT Verlag Münster; 2018.
PAR	IT	Pizzo di Bodio	B-5088	6060	50	5034	4856	5206	4805	US 326	n/a	n/a	Becker, V. Studien zum Altneolithikum in Italien. Berlin: LIT Verlag Münster; 2018.
PAR	IT	Pizzo di Bodio	B-5087	5730	40	4652	4505	4689	4466	US 360	n/a	n/a	Becker, V. Studien zum Altneolithikum in Italien. Berlin: LIT Verlag Münster; 2018.
PAR	IT	Pizzo di Bodio	B-5329	5710	90	4680	4460	4766	4358	US 360	n/a	n/a	Becker, V. Studien zum Altneolithikum in Italien. Berlin: LIT Verlag Münster; 2018.
DIAG	IT	Rivaltella Ca' Romensini	LTL-4560A	5853	50	4792	4621	4838	4582	US 3 T3	CE	Cereal sp. (caryopsis)	Rojo MA, Kunst M, Garrido R, García I, Morán G. Paisajes de la memoria: asentamientos del Neolítico antiguo en el Valle de Ambrona (Soria, España). Arte y Arqueología, 23; Valladolid: Universidad de Valladolid, Secretariado de Publicaciones e Intercambio Editorial; 2008.
DIAG	IT	Rivaltella Ca' Romensini	LTL-4559A	5794	50	4712	4586	4779	4531	US 4	CE	Cereal sp. (caryopsis)	Rojo MA, Kunst M, Garrido R, García I, Morán G. Paisajes de la memoria: asentamientos del Neolítico antiguo en el Valle de Ambrona (Soria, España). Arte y Arqueología, 23; Valladolid: Universidad de Valladolid, Secretariado de Publicaciones e Intercambio Editorial; 2008.
PAR	IT	Sammardenchia	R-2547	6570	74	5613	5477	5634	5376	Trench 87	WC	Wood charcoal (unidentified)	Mazzucco N, Gibaja JF, Pessina A, Ibáñez JJ. Reconstructing harvesting technologies through the analysis of sickle blades: a case-study from Early-Middle Neolithic sites in northeastern Italy. Lithic Technology. 2016; 41(1): 75–92.
PAR	IT	Sammardenchia	R-2545	6535	75	5610	5385	5625	5360	Structure 101	WC	Wood charcoal (unidentified)	Mazzucco N, Gibaja JF, Pessina A, Ibáñez JJ. Reconstructing harvesting technologies through the analysis of sickle blades: a case-study from Early-Middle Neolithic sites in northeastern Italy. Lithic Technology. 2016; 41(1): 75–92.
PAR	IT	Sammardenchia	R-2549	6525	55	5556	5386	5613	5371	pit 37/ spits 1-2	WC	Wood charcoal (unidentified)	Mazzucco N, Gibaja JF, Pessina A, Ibáñez JJ. Reconstructing harvesting technologies through the analysis of sickle blades: a case-study from Early-Middle Neolithic sites in northeastern Italy. Lithic Technology. 2016; 41(1): 75–92.
PAR	IT	Sammardenchia	R-2548	6513	70	5539	5379	5615	5331	Pit 86	WC	Wood charcoal (unidentified)	Mazzucco N, Gibaja JF, Pessina A, Ibáñez JJ. Reconstructing harvesting technologies through the analysis of sickle blades: a case-study from Early-Middle Neolithic sites in northeastern Italy. Lithic Technology. 2016; 41(1): 75–92.
PAR	IT	Sammardenchia	R-2734	6170	57	5211	5054	5296	4985	Structure 18 Lay. 1	WC	Wood charcoal (unidentified)	Mazzucco N, Gibaja JF, Pessina A, Ibáñez JJ. Reconstructing harvesting technologies through the analysis of sickle blades: a case-study from Early-Middle Neolithic sites in northeastern Italy. Lithic Technology. 2016; 41(1): 75–92.
PAR	IT	Sammardenchia	Hd-23544	6129	20	5199	5006	5208	4996	Structure 101	WC	Wood charcoal (unidentified)	Mazzucco N, Gibaja JF, Pessina A, Ibáñez JJ. Reconstructing harvesting technologies through the analysis of sickle blades: a case-study from Early-Middle Neolithic sites in northeastern Italy. Lithic Technology. 2016; 41(1): 75–92.
PAR	IT	Sammardenchia	Bln-3373	6120	60	5207	4981	5220	4851	Structure 1/1985	WC	Wood charcoal (unidentified)	Mazzucco N, Gibaja JF, Pessina A, Ibáñez JJ. Reconstructing harvesting technologies through the analysis of sickle blades: a case-study from Early-Middle Neolithic sites in northeastern Italy. Lithic Technology. 2016; 41(1): 75–92.
PAR	IT	Sammardenchia	LTL-1504A	6110	65	5207	4944	5218	4848	Pit 117	WC	Wood charcoal (unidentified)	Mazzucco N, Gibaja JF, Pessina A, Ibáñez JJ. Reconstructing harvesting technologies through the analysis of sickle blades: a case-study from Early-Middle Neolithic sites in northeastern Italy. Lithic Technology. 2016; 41(1): 75–92.
PAR	IT	Sammardenchia	Hd-23507	6076	21	5011	4947	5051	4935	Structure 126; Q:R01, layer 1	WC	Wood charcoal (unidentified)	Mazzucco N, Gibaja JF, Pessina A, Ibáñez JJ. Reconstructing harvesting technologies through the analysis of sickle blades: a case-study from Early-Middle Neolithic sites in northeastern Italy. Lithic Technology. 2016; 41(1): 75–92.
PAR	IT	Sammardenchia	R-2735	6068	53	5051	4856	5207	4837	Structure 114	WC	Wood charcoal (unidentified)	Mazzucco N, Gibaja JF, Pessina A, Ibáñez JJ. Reconstructing harvesting technologies through the analysis of sickle blades: a case-study from Early-Middle Neolithic sites in northeastern Italy. Lithic Technology. 2016; 41(1): 75–92.
PAR	IT	Sammardenchia	LTL-955A	6063	50	5041	4856	5207	4808	Structure 231	WC	Wood charcoal (unidentified)	Mazzucco N, Gibaja JF, Pessina A, Ibáñez JJ. Reconstructing harvesting technologies through the analysis of sickle blades: a case-study from Early-Middle Neolithic sites in northeastern Italy. Lithic Technology. 2016; 41(1): 75–92.
PAR	IT	Sammardenchia	LTL-962A	6059	50	5032	4855	5206	4803	Structure 89	WC	Wood charcoal (unidentified)	Mazzucco N, Gibaja JF, Pessina A, Ibáñez JJ. Reconstructing harvesting technologies through the analysis of sickle blades: a case-study from Early-Middle Neolithic sites in northeastern Italy. Lithic Technology. 2016; 41(1): 75–92.
PAR	IT	Sammardenchia	R-2733	6028	46	4989	4849	5042	4800	Pit 117	WC	Wood charcoal (unidentified)	Mazzucco N, Gibaja JF, Pessina A, Ibáñez JJ. Reconstructing harvesting technologies through the analysis of sickle blades: a case-study from Early-Middle Neolithic sites in northeastern Italy. Lithic Technology. 2016; 41(1): 75–92.
PAR	IT	Sammardenchia	LTL-959A	6027	50	4989	4848	5051	4793	Structure 231, Q:D1, layer 1	WC	Wood charcoal (unidentified)	Mazzucco N, Gibaja JF, Pessina A, Ibáñez JJ. Reconstructing harvesting technologies through the analysis of sickle blades: a case-study from Early-Middle Neolithic sites in northeastern Italy. Lithic Technology. 2016; 41(1): 75–92.
PAR	IT	Sammardenchia	LTL-964A	6000	40	4943	4838	4995	4792	Structure 89	WC	Wood charcoal (unidentified)	Mazzucco N, Gibaja JF, Pessina A, Ibáñez JJ. Reconstructing harvesting technologies through the analysis of sickle blades: a case-study from Early-Middle Neolithic sites in northeastern Italy. Lithic Technology. 2016; 41(1): 75–92.
PAR	IT	Sammardenchia	R-3136	5986	59	4943	4797	5016	4724	Structure 126, Q:S01, layer 1	WC	Wood charcoal (unidentified)	Mazzucco N, Gibaja JF, Pessina A, Ibáñez JJ. Reconstructing harvesting technologies through the analysis of sickle blades: a case-study from Early-Middle Neolithic sites in northeastern Italy. Lithic Technology. 2016; 41(1): 75–92.
PAR	IT	Sammardenchia	LTL-961A	5978	55	4935	4796	4996	4727	Structure 89	WC	Wood charcoal (unidentified)	Mazzucco N, Gibaja JF, Pessina A, Ibáñez JJ. Reconstructing harvesting technologies through the analysis of sickle blades: a case-study from Early-Middle Neolithic sites in northeastern Italy. Lithic Technology. 2016; 41(1): 75–92.
PAR	IT	Sammardenchia	R-3137	5973	57	4936	4792	4994	4724	Structure 153, layer 4	WC	Wood charcoal (unidentified)	Mazzucco N, Gibaja JF, Pessina A, Ibáñez JJ. Reconstructing harvesting technologies through the analysis of sickle blades: a case-study from Early-Middle Neolithic sites in northeastern Italy. Lithic Technology. 2016; 41(1): 75–92.
PAR	IT	Sammardenchia	R-3142	5963	76	4942	4746	5054	4685	Structure 153, Q: M layer 3	WC	Wood charcoal (unidentified)	Mazzucco N, Gibaja JF, Pessina A, Ibáñez JJ. Reconstructing harvesting technologies through the analysis of sickle blades: a case-study from Early-Middle Neolithic sites in northeastern Italy. Lithic Technology. 2016; 41(1): 75–92.
PAR	IT	Sammardenchia	LTL-1508A	5942	70	4904	4726	5009	4620	Structure 232, Q: H23, layer 3	WC	Wood charcoal (unidentified)	Mazzucco N, Gibaja JF, Pessina A, Ibáñez JJ. Reconstructing harvesting technologies through the analysis of sickle blades: a case-study from Early-Middle Neolithic sites in northeastern Italy. Lithic Technology. 2016; 41(1): 75–92.
PAR	IT	Sammardenchia	LTL-1141A	5935	35	4847	4730	4906	4721	Structure 321	WC	Wood charcoal (unidentified)	Mazzucco N, Gibaja JF, Pessina A, Ibáñez JJ. Reconstructing harvesting technologies through the analysis of sickle blades: a case-study from Early-Middle Neolithic sites in northeastern Italy. Lithic Technology. 2016; 41(1): 75–92.
PAR	IT	Sammardenchia	R-3140	5929	58	4882	4724	4963	4687	Structure 126; Q:R01, layer 1	WC	Wood charcoal (unidentified)	Mazzucco N, Gibaja JF, Pessina A, Ibáñez JJ. Reconstructing harvesting technologies through the analysis of sickle blades: a case-study from Early-Middle Neolithic sites in northeastern Italy. Lithic Technology. 2016; 41(1): 75–92.
PAR	IT	Sammardenchia	R-3139	5906	55	4838	4718	4939	4619	Structure 153, Q:M3 layer 2	WC	Wood charcoal (unidentified)	Mazzucco N, Gibaja JF, Pessina A, Ibáñez JJ. Reconstructing harvesting technologies through the analysis of sickle blades: a case-study from Early-Middle Neolithic sites in northeastern Italy. Lithic Technology. 2016; 41(1): 75–92.
PAR	IT	Sammardenchia	LTL-960A	5902	70	4880	4693	4955	4591	Structure 231	WC	Wood charcoal (unidentified)	Mazzucco N, Gibaja JF, Pessina A, Ibáñez JJ. Reconstructing harvesting technologies through the analysis of sickle blades: a case-study from Early-Middle Neolithic sites in northeastern Italy. Lithic Technology. 2016; 41(1): 75–92.
PAR	IT	Sammardenchia	LTL-963A	5871	50	4798	4689	4881	4599	Structure 118, layer 1	WC	Wood charcoal (unidentified)	Mazzucco N, Gibaja JF, Pessina A, Ibáñez JJ. Reconstructing harvesting technologies through the analysis of sickle blades: a case-study from Early-Middle Neolithic sites in northeastern Italy. Lithic Technology. 2016; 41(1): 75–92.
PAR	IT	Sammardenchia	R-2937	5867	54	4826	4685	4882	4582	Structure 142	WC	Wood charcoal (unidentified)	Mazzucco N, Gibaja JF, Pessina A, Ibáñez JJ. Reconstructing harvesting technologies through the analysis of sickle blades: a case-study from Early-Middle Neolithic sites in northeastern Italy. Lithic Technology. 2016; 41(1): 75–92.
PAR	IT	Sammardenchia	R-2931	5856	49	4793	4624	4840	4584	pit 154 - g-h/2-3	WC	Wood charcoal (unidentified)	Mazzucco N, Gibaja JF, Pessina A, Ibáñez JJ. Reconstructing harvesting technologies through the analysis of sickle blades: a case-study from Early-Middle Neolithic sites in northeastern Italy. Lithic Technology. 2016; 41(1): 75–92.
PAR	IT	Sammardenchia	R-2934	5819	55	4766	4597	4799	4537	Structure 145	WC	Wood charcoal (unidentified)	Mazzucco N, Gibaja JF, Pessina A, Ibáñez JJ. Reconstructing harvesting technologies through the analysis of sickle blades: a case-study from Early-Middle Neolithic sites in northeastern Italy. Lithic Technology. 2016; 41(1): 75–92.
PAR	IT	Sammardenchia	R-2935	5801	68	4721	4555	4825	4492	Structure 129	WC	Wood charcoal (unidentified)	Mazzucco N, Gibaja JF, Pessina A, Ibáñez JJ. Reconstructing harvesting technologies through the analysis of sickle blades: a case-study from Early-Middle Neolithic sites in northeastern Italy. Lithic Technology. 2016; 41(1): 75–92.
PAR	IT	Sammardenchia	R-2930	5770	57	4688	4551	4769	4487	Structure 153	WC	Wood charcoal (unidentified)	Mazzucco N, Gibaja JF, Pessina A, Ibáñez JJ. Reconstructing harvesting technologies through the analysis of sickle blades: a case-study from Early-Middle Neolithic sites in northeastern Italy. Lithic Technology. 2016; 41(1): 75–92.
PAR	IT	Sammardenchia	R-2920	5739	47	4680	4532	4706	4466	Structure 153	WC	Wood charcoal (unidentified)	Mazzucco N, Gibaja JF, Pessina A, Ibáñez JJ. Reconstructing harvesting technologies through the analysis of sickle blades: a case-study from Early-Middle Neolithic sites in northeastern Italy. Lithic Technology. 2016; 41(1): 75–92.
PAR	IT	Sammardenchia	R-3141	5713	54	4650	4466	4703	4452	Structure 126, Q:AA4, layer 1	WC	Wood charcoal (unidentified)	Mazzucco N, Gibaja JF, Pessina A, Ibáñez JJ. Reconstructing harvesting technologies through the analysis of sickle blades: a case-study from Early-Middle Neolithic sites in northeastern Italy. Lithic Technology. 2016; 41(1): 75–92.
PAR	IT	Sammardenchia	R-2736	5684	58	4594	4455	4686	4372	Structure 126, Q:E6, layer 1	WC	Wood charcoal (unidentified)	Mazzucco N, Gibaja JF, Pessina A, Ibáñez JJ. Reconstructing harvesting technologies through the analysis of sickle blades: a case-study from Early-Middle Neolithic sites in northeastern Italy. Lithic Technology. 2016; 41(1): 75–92.
DIAG	IT	San Marco di Gubbio	OxA-1853	6430	80	5475	5340	5535	5226	SMN 17, 133-4E/215N	CE	Tritcum aestivum	Malone C, Stoddart S. The neolithic site of San Marco, Gubbio (Perugia), Umbria: survey and excavation 1985-7. Papers of the British School at Rome, 1992; 60: 1-69.
DIAG	IT	San Marco di Gubbio	OxA-1851	6270	70	5324	5080	5463	5039	SMN 22, 135E/214N	CE	Triticum compactum	Malone C, Stoddart S. The neolithic site of San Marco, Gubbio (Perugia), Umbria: survey and excavation 1985-7. Papers of the British School at Rome, 1992; 60: 1-69.
DIAG	IT	San Marco di Gubbio	OxA-1852	6245	90	5313	5069	5466	4981	SMN 22, 166-7E/213E	WC	Vitis sp.	Malone C, Stoddart S. The neolithic site of San Marco, Gubbio (Perugia), Umbria: survey and excavation 1985-7. Papers of the British School at Rome, 1992; 60: 1-69.
DIAG	IT	San Marco di Gubbio	OxA-1854	6120	90	5208	4957	5297	4839	SMN 15/3, 109-110E	CE	Hordeum vulgare	Malone C, Stoddart S. The neolithic site of San Marco, Gubbio (Perugia), Umbria: survey and excavation 1985-7. Papers of the British School at Rome, 1992; 60: 1-69.
DIAG/PAR	IT	Savignano sul Panaro	LTL-5250A	6327	45	5361	5229	5465	5215	n/a	n/a	n/a	Mazzieri, P. 2011. I siti di via Spezia (Benefizio e via Guidorossi) e Pontetaro a Parma nel quadro della cultura dei vasi a bocca quadrata in Emilia occidentale. PhD Dissertation, Università di Pisa.
DIAG/PAR	IT	Savignano sul Panaro	LTL-5251A	6316	45	5326	5225	5464	5212	n/a	n/a	n/a	Mazzieri, P. 2011. I siti di via Spezia (Benefizio e via Guidorossi) e Pontetaro a Parma nel quadro della cultura dei vasi a bocca quadrata in Emilia occidentale. PhD Dissertation, Università di Pisa.
DIAG/PAR	IT	Savignano sul Panaro	Bln-2976	5880	80	4846	4618	4944	4545	Pit indet	WC	Wood charcoal (unidentified)	Mazzieri, P. 2011. I siti di via Spezia (Benefizio e via Guidorossi) e Pontetaro a Parma nel quadro della cultura dei vasi a bocca quadrata in Emilia occidentale. PhD Dissertation, Università di Pisa.
DIAG	IT	Su Coloru	n/a	6830	80	5783	5640	5895	5571	Lay. I1	WC	Wood charcoal (unidentified)	Fenu P, Martini F, Pitzalis G, Sarti L. Le datazioni radiometriche della grotta Su Coloru (Sassari) nella transizione Mesolitico-Neolitico. Rivista di scienze preistoriche, 2002; 52: 327-335.
DIAG	IT	Torre Sabea	CNA-4370.1.1	6860	35	5783	5710	5836	5667	n/a	CE	Cerealia sp. (seeds)	Cremonesi G, Guilaine J. Torre Sabea: un établissement du néolitique ancien en Salento. Rome: École Française de Rome; 2003.
DIAG	IT	Torre Sabea	Ly 1448 (OxA)	6860	45	5793	5676	5844	5658	n/a	CE	Cerealia sp. (seeds)	Cremonesi G, Guilaine J. Torre Sabea: un établissement du néolitique ancien en Salento. Rome: École Française de Rome; 2003.
DIAG	IT	Torre Sabea	CNA-4369-1-1	6850	35	5760	5675	5833	5661	n/a	CE	Cerealia sp. (seeds)	Cremonesi G, Guilaine J. Torre Sabea: un établissement du néolitique ancien en Salento. Rome: École Française de Rome; 2003.
DIAG	IT	Trasano	Ly -3955(OxA)	6935	40	5870	5749	5902	5728	Sector B (AA-AB south), C2.4	CE	Cerealia sp. (seed)	Binder D,. et al. Modelling the earliest north-western dispersal of Mediterranean Impressed Wares: new dates and Bayesian chronological model. Documenta praehistorica. 2018; 44: 54-77.
DIAG	IT	Trasano	Ly -3951 (OxA)	6840	35	5743	5674	5796	5647	Sector A (T44), C2inf	CE	Cerealia sp. (seed)	Binder D,. et al. Modelling the earliest north-western dispersal of Mediterranean Impressed Wares: new dates and Bayesian chronological model. Documenta praehistorica. 2018; 44: 54-77.
DIAG	IT	Trasano	Ly -3954(OxA)	6835	40	5741	5670	5797	5641	Sector B (AA44), C2.3	CE	Cerealia sp. (seed)	Binder D,. et al. Modelling the earliest north-western dispersal of Mediterranean Impressed Wares: new dates and Bayesian chronological model. Documenta praehistorica. 2018; 44: 54-77.
DIAG	IT	Trasano	Ly -3950 (OxA)	6810	35	5724	5668	5742	5638	Sector A (U48), C2c	CE	Cerealia sp. (seed)	Binder D,. et al. Modelling the earliest north-western dispersal of Mediterranean Impressed Wares: new dates and Bayesian chronological model. Documenta praehistorica. 2018; 44: 54-77.
DIAG	IT	Trasano	Ly -3952 (OxA)	6760	40	5706	5635	5726	5621	Sector B (AB46), C2.1	CE	Cerealia sp. (seed)	Binder D,. et al. Modelling the earliest north-western dispersal of Mediterranean Impressed Wares: new dates and Bayesian chronological model. Documenta praehistorica. 2018; 44: 54-77.
DIAG	IT	Trasano	Ly -3949 (OxA)	6730	40	5701	5619	5718	5564	Sector A (U48), C2.0	CE	Cerealia sp. (seed)	Binder D,. et al. Modelling the earliest north-western dispersal of Mediterranean Impressed Wares: new dates and Bayesian chronological model. Documenta praehistorica. 2018; 44: 54-77.
DIAG	IT	Trasano	Ly -3953 (OxA)	6730	40	5701	5619	5718	5564	Sector B (AB42), C2.2	CE	Cerealia sp. (seed)	Binder D,. et al. Modelling the earliest north-western dispersal of Mediterranean Impressed Wares: new dates and Bayesian chronological model. Documenta praehistorica. 2018; 44: 54-77.
DIAG	IT	Trasano	Ly -3948 (OxA)	6710	35	5661	5573	5707	5559	Sector A (U48-49), C1	CE	Cerealia sp. (seed)	Binder D,. et al. Modelling the earliest north-western dispersal of Mediterranean Impressed Wares: new dates and Bayesian chronological model. Documenta praehistorica. 2018; 44: 54-77.
DIAG	PO	Vale Pincel I	Beta-164664	6740	40	5703	5623	5721	5569	Lay. 2b - Structure 8	WC	Pinus pinea	Soares J, Mazzucco N, Clemente-Conte, I. The first farming communities in the Southwest European Coast: A traceological approach to the lithic assemblage of Vale Pincel I. Journal of Anthropological Archaeology, 2016; 41: 246-262.
DIAG	PO	Vale Pincel I	ICEN-724	6700	60	5667	5559	5719	5520	Lay. 2b - Structure A20	WC	Arbutus unedo	Soares J, Mazzucco N, Clemente-Conte, I. The first farming communities in the Southwest European Coast: A traceological approach to the lithic assemblage of Vale Pincel I. Journal of Anthropological Archaeology, 2016; 41: 246-262.
DIAG	PO	Vale Pincel I	Beta-162912	6660	40	5626	5559	5646	5512	Lay. 2b - Structure 27E	WC	Pistacia sp.	Soares J, Mazzucco N, Clemente-Conte, I. The first farming communities in the Southwest European Coast: A traceological approach to the lithic assemblage of Vale Pincel I. Journal of Anthropological Archaeology, 2016; 41: 246-262.
DIAG	PO	Vale Pincel I	Beta-165792	6600	50	5611	5491	5621	5481	Lay. 2b - Structure 10	WC	Pistacia lentiscus	Soares J, Mazzucco N, Clemente-Conte, I. The first farming communities in the Southwest European Coast: A traceological approach to the lithic assemblage of Vale Pincel I. Journal of Anthropological Archaeology, 2016; 41: 246-262.
DIAG	PO	Vale Pincel I	Beta-165946	6540	40	5530	5476	5613	5386	Lay. 2b - Structure 24	WC	Pinus pinea	Soares J, Mazzucco N, Clemente-Conte, I. The first farming communities in the Southwest European Coast: A traceological approach to the lithic assemblage of Vale Pincel I. Journal of Anthropological Archaeology, 2016; 41: 246-262.
DIAG	PO	Vale Pincel I	ICEN-723	6540	60	5606	5470	5617	5376	Lay. 2b - Structure D19	WC	Arbutus unedo	Soares J, Mazzucco N, Clemente-Conte, I. The first farming communities in the Southwest European Coast: A traceological approach to the lithic assemblage of Vale Pincel I. Journal of Anthropological Archaeology, 2016; 41: 246-262.
DIAG	PO	Vale Pincel I	Beta-168465	6490	40	5489	5380	5527	5367	Lay. 2b - Structure 44	WC	Wood charcoal (unidentified)	Soares J, Mazzucco N, Clemente-Conte, I. The first farming communities in the Southwest European Coast: A traceological approach to the lithic assemblage of Vale Pincel I. Journal of Anthropological Archaeology, 2016; 41: 246-262.
DIAG	PO	Vale Pincel I	Beta-165944	6490	50	5491	5377	5543	5342	Lay. 2b - Structure 70	WC	Pinus pinea	Soares J, Mazzucco N, Clemente-Conte, I. The first farming communities in the Southwest European Coast: A traceological approach to the lithic assemblage of Vale Pincel I. Journal of Anthropological Archaeology, 2016; 41: 246-262.
DIAG	PO	Vale Pincel I	Beta-168462	6460	40	5477	5379	5486	5337	Lay. 2b - Structure 87	WC	Quercus perennifolio	Soares J, Mazzucco N, Clemente-Conte, I. The first farming communities in the Southwest European Coast: A traceological approach to the lithic assemblage of Vale Pincel I. Journal of Anthropological Archaeology, 2016; 41: 246-262.
DIAG	PO	Vale Pincel I	Beta-165793	6390	50	5465	5319	5478	5298	Lay. 2b - Structure 79	WC	Olea europaea	Soares J, Mazzucco N, Clemente-Conte, I. The first farming communities in the Southwest European Coast: A traceological approach to the lithic assemblage of Vale Pincel I. Journal of Anthropological Archaeology, 2016; 41: 246-262.
DIAG	PO	Vale Pincel I	Beta-165945	6350	40	5460	5297	5466	5225	Lay. 2b - Structure 75	WC	Pinus pinea	Soares J, Mazzucco N, Clemente-Conte, I. The first farming communities in the Southwest European Coast: A traceological approach to the lithic assemblage of Vale Pincel I. Journal of Anthropological Archaeology, 2016; 41: 246-262.
											Legend
											CE	Sample from cereal
											F	Faunal material
											H	Human bone
											WC	Wood charcoal
											SE	Seed / fruit
											SD	Sediment
											OR	Organic material
											n/a	Data not available
