# Supplementary material for: Migration, adaptation, innovation: The spread of Neolithic harvesting technologies in the Mediterranean
Source: PLoS One. 2020 Apr 30;15(4):e0232455. doi: 10.1371/journal.pone.0232455 (PMC7192378; doi:10.1371/journal.pone.0232455)
Supplement: S2 File — (XLSX) [file pone.0232455.s003.xlsx]

## Sheet: S2_R_Combine
Site	Lab.	BP	±	Lab & R_Combine	Age BP	±	X-Test
Achilleion	GrN-7437	7440	55	R_Combine	7378	25	yes
Achilleion	GrN-7438	7390	45
Achilleion	LJ-3329	7370	50
Achilleion	LJ-3184	7320	50
Achilleion	UCLA-1896C	7330	100	R_Combine	7285	21	yes
Achilleion	LJ-3328	7310	50
Achilleion	LJ-3186	7300	50
Achilleion	GrN-7436	7295	70
Achilleion	LJ-3325	7290	50
Achilleion	LJ-3326	7290	80
Achilleion	P-2117	7270	80
Achilleion	LJ-3181	7250	50
Achilleion	LJ-3201	7210	90
Achilleion	UCLA-1896E	7280	100	R_Combine	7140	25	yes
Achilleion	P-2121	7180	90
Achilleion	LJ-3327	7120	60
Achilleion	GrN-7435	7110	70
Achilleion	P-2122	7110	90
Achilleion	P-2124	7090	100
Achilleion	P-2130	7080	90
Achilleion	GrN-7434	7060	70
Achilleion	LJ-2942	7200	50
Achilleion	GrN-7432	7050	100	R_Combine	7012	37	yes
Achilleion	GrN-7433	7025	50
Achilleion	LJ-3202	7000	100
Achilleion	LJ-2943	6960	80
Achilleion	LJ-3200	7030	80	R_Combine	6970	26	yes
Achilleion	LJ-2944	7020	50
Achilleion	LJ-3203	6980	70
Achilleion	P-2125	6960	90
Achilleion	LJ-2941	6930	60
Achilleion	LJ-3182	6920	50
Alba Cooperativa dei Lavoratori	GX-20845	6030	80	R_Combine	5972	33	yes
Alba Cooperativa dei Lavoratori	GX-20652	5880	100
Arene Candide	LTL-16680A	6271	40	LTL-16680A	6271	40	no
Arene Candide	LTL-16681A	6623	45	LTL-16681A	6623	45
Arene Candide	Beta-110542	6830	40	R_Combine	6834	20	yes
Arene Candide	OxA-23072	6778	39
Arene Candide	Beta-170557	6870	40
Arene Candide	Beta-170558	6860	40
Arene Candide	MC-720	6000	120	R_Combine	6140	50	yes
Arene Candide	UB-2420	6205	100
Arene Candide	LJ-4139	6230	90
Arene Candide	LJ-4142	6070	90
Arene Candide	UB-2423	6980	115	R_Combine	6918	76	yes
Arene Candide	LJ-4143	6870	100
Arene Candide	Beta-65241	5580	120	R_Combine	5719	82	yes
Arene Candide	Beta-60695	5830	110
Arene Candide	Beta-48689	5710	100	R_Combine	5719	52	yes
Arene Candide	Beta-48690	5700	90
Arene Candide	Beta-48683	5740	80
Arene Candide	Beta-66552	6150	70	R_Combine	6028	36	yes
Arene Candide	Beta-48692	6010	100
Arene Candide	Beta-60688	6010	110
Arene Candide	Beta-48691	6000	60
Arene Candide	Beta-60686	5910	90
Barranquet	Beta-221431	6510	50	R_Combine	6510	36	yes
Barranquet	Beta-239379	6510	50
Bazzarola	Beta-170023	6360	90	R_Combine	6318	42	yes
Bazzarola	Beta-170020	6310	50
Bazzarola	Gx-29513	6290	120
Castillejos de Montefrío	Beta-135664	6470	150	R_Combine	6300	71	yes
Castillejos de Montefrío	Beta-145302	6250	80
Catignano	?	5965	50	R_Combine	5913	36	yes
Catignano	R-1100	5865	50
Catignano	R-996a	6330	70	R_Combine	6303	21	yes
Catignano	LTL-1158A	6346	50
Catignano	LTL-071A	6242	50
Catignano	LTL-527A	6249	45
Catignano	Beta-149259	6350	70
Catignano	Beta-149260	6330	40
Catignano	Ly-2186	6455	35	R_Combine	6225	17	yes
Catignano	Poz-3645	6200	40
Catignano	LTL-073A	6288	45
Catignano	Poz-3643	6280	40
Catignano	LTL-2981A	6151	60
Catignano	Poz-3644	6150	40
Catignano	Ly-2185	6245	35
Catignano	R-1147	6480	70	R_Combine	6445	50	yes
Catignano	R-1146	6410	70
Cova de l'Or	OxA-10191	6275	70	R_Combine	6324	35	yes
Cova de l'Or	Beta-298125	6340	40
Cova de l'Or	OxA-10192	6310	70	OxA-10192	6310	70	no
Cova de l'Or	UCI-AMS66316	6475	25	UCI-AMS66316	6475	25
Cova de l'Or	Beta-298126	6200	40	Beta-298126	6200	40
Crno Vrilo	Poz-18395	6925	35	Poz-18395	6925	35	no
Crno Vrilo	Beta-222405	6500	60	Beta-222405	6500	60
Cueva de Nerja	Beta-284147	6070	40	R_Combine	6025	25	yes
Cueva de Nerja	OxA-36077	5998	31
Cueva Murciélagos Zuheros	OxA-15648	6199	36	R_Combine	6173	27	yes
Cueva Murciélagos Zuheros	Beta-313477	6140	40
Danilo-Bitinj	OxA-17199	6103	37	R_Combine	6098	26	yes
Danilo-Bitinj	OxA-17198	6093	36
Ex Palestra-GIL	LTL-14038A	6066	45	R_Combine	6109	32	yes
Ex Palestra-GIL	LTL-15124A	6152	45
Fontbrégoua	GrA-38336	6390	40	GrA-38336	6390	40	no
Fontbrégoua	GrA-38334	6240	35	GrA-38334	6240	35
Franchthi Cave	P-1922	6790	90	R_Combine	6753	56	yes
Franchthi Cave	P-1922A	6730	70
Knossos	OxA-21420	6210	20	R_Combine	6210	20	yes
Knossos	OxA-28382	6207	82
Knossos	OxA-28381	6157	81	R_Combine	6079	19	yes
Knossos	OxA-21419	6075	19
Knossos	OxA-21418	7735	18	R_Combine	7735	18	yes
Knossos	OxA-28380	7729	80
La Draga	Beta-315051	6210	40	Beta-315051	6210	40	no
La Draga	Beta-315050	6180	40	Beta-315050	6180	40
La Draga	Beta-298438	6010	40	Beta-298438	6010	40
Lámpara	KIA-4780	6390	60	KIA-4780	6390	60	no
Lámpara	UtC-13346	6280	50	UtC-13346	6280	50
Lámpara	KIA-6790	6144	46	KIA-6790	6144	46
Lámpara	KIA-6789	6055	34	KIA-6789	6055	34
Lámpara	KIA-16579	6610	32	KIA-16579	6610	32
Lámpara	KIA-21352	6280	33	KIA-21352	6280	33
Le Baratin	Ly-4727 (OxA)	6240	35	R_Combine	6275	25	yes
Le Baratin	Ly-4728 (OxA)	6310	35
Marcianese	BM-2252R	6300	170	R_Combine	6237	44	yes
Marcianese	BM-2250	6290	60
Marcianese	BM-2251	6250	90
Marcianese	BM-2252	6000	110
Mas de Vignoles	Erl-9580	6182	56	R_Combine	6116	40	yes
Mas de Vignoles	Erl-9579	6048	56
Masseria Candelaro	Oxa-12063	6601	37	R_Combine	6565	29	yes
Masseria Candelaro	OxA-9989	6510	45
Mourre de la Barque	ETH-26417	6305	55	R_Combine	6247	42	yes
Mourre de la Barque	ETH-27978	6165	65
Mourre de la Barque	ETH-27980	6285	65	ETH-27980	6285	65	no
Mourre de la Barque	ETH-27979	6225	60	ETH-27979	6225	60
Mourre de la Barque	ETH-27981	6065	65	ETH-27981	6065	65
Peiro Signado	Ly-5689	6925	45	R_Combine	6917	30	yes
Peiro Signado	Ly-5688	6910	40
Pendimoun	LTL-8011A	6507	45	R_Combine	6503	32	yes
Pendimoun	LTL-8012A	6499	45
Pendimoun	LTL-8007A	6170	45	LTL-8007A	6170	45	no
Pendimoun	LTL-8008A	6337	45	LTL-8008A	6337	45
Pendimoun	LTL-8009A	6241	45	R_Combine	6285	32	yes
Pendimoun	LTL-8010A	6328	45
Pizzo di Bodio	B-5087	5730	40	R_Combine	5727	37	yes
Pizzo di Bodio	B-5329	5710	90
Plansallosa	Beta-74311	6180	60	R_Combine	6155	43	yes
Plansallosa	Beta-74313	6130	60
Plansallosa	OxA-2592	5890	80	R_Combine	5828	40	yes
Plansallosa	Beta-74312	5870	60
Plansallosa	Beta-87965	5720	70
Pokrovnik	PSU-4960/ UCIAMS-106477	6280	20	PSU-4960/ UCIAMS-106477	6280	20	no
Pokrovnik	PSU-5294/ UCIAMS-116206	6190	25	PSU-5294/ UCIAMS-116206	6190	25
Revilla del Campo	UtC-13295	6250	50	R_Combine	6173	21	yes
Revilla del Campo	KIA-21349	6158	31
Revilla del Campo	KIA-21353	6156	33
Revilla del Campo	KIA-21355	6230	30	R_Combine	6204	22	yes
Revilla del Campo	KIA-21354	6177	31
Revilla del Campo	KIA-21358	6365	36	KIA-21358	6365	36	no
Revilla del Campo	KIA-21357	6271	31	KIA-21357	6271	31
Revilla del Campo	UtC-13269	6250	50	R_Combine	6215	25	yes
Revilla del Campo	UtC-13350	6210	60
Revilla del Campo	KIA-21346	6202	31
Revilla del Campo	KIA-13940	6568	37	KIA-13940	6568	37	no
Revilla del Campo	KIA-13938	6449	42	KIA-13938	6449	42
Revilla del Campo	KIA-13942	6415	36	KIA-13942	6415	36
Revilla del Campo	KIA-13937	6405	36	KIA-13937	6405	36
Revilla del Campo	KIA-13936	6335	46	KIA-13936	6335	46
Revilla del Campo	KIA-21351	6289	31	KIA-21351	6289	31
Revilla del Campo	KIA-21359	6245	34	KIA-21359	6245	34
Revilla del Campo	UtC-13348	6120	60	UtC-13348	6120	60
Revilla del Campo	KIA-13945	6446	39	KIA-13945	6446	39	no
Revilla del Campo	KIA-13943	5642	96	KIA-13943	5642	96
Sammardenchia	LTL-1504A	6110	65	R_Combine	6056	38	yes
Sammardenchia	R-2733	6028	46
Sammardenchia	R-2545	6535	75	R-2545	6535	75	no
Sammardenchia	Hd-23544	6129	20	Hd-23544	6129	20
Sammardenchia	R-3141	5713	54	R-3141	5713	54	no
Sammardenchia	R-2736	5684	58	R-2736	5684	58
Sammardenchia	R-3136	5986	59	R-3136	5986	59
Sammardenchia	Hd-23507	6076	21	Hd-23507	6076	21
Sammardenchia	R-3140	5929	58	R-3140	5929	58
Sammardenchia	R-2930	5770	57	R_Combine	5752	37	yes
Sammardenchia	R-2920	5739	47
Sammardenchia	LTL-955A	6063	50	R_Combine	6010	41	yes
Sammardenchia	LTL-960A	5902	70
Sammardenchia	LTL-962A	6059	50	R_Combine	6012	28	yes
Sammardenchia	LTL-964A	6000	40
Sammardenchia	LTL-961A	5978	55
Sarakenos cave	DEM-1063	6062	29	R_Combine	6077	21	yes
Sarakenos cave	DEM-1062	6081	33
Sarakenos cave	DEM-1061	6117	55
Trasano	Ly -3949 (OxA)	6730	40	R_Combine	6776	27	yes
Trasano	Ly -3950 (OxA)	6810	35
