# Supplementary material for: Migration, adaptation, innovation: The spread of Neolithic harvesting technologies in the Mediterranean
Source: PLoS One. 2020 Apr 30;15(4):e0232455. doi: 10.1371/journal.pone.0232455 (PMC7192378; doi:10.1371/journal.pone.0232455)
Supplement: S3 File — (XLSX) [file pone.0232455.s004.xlsx]

## Sheet: S3_Short-lived
Sickle	Country	Site	Lab.	BP	±	1σ (BC)		2σ (BC)		Layer	Sample_code	Sample type	Reference
						From	to	From	To
DIAG	ESP	Barranquet	Beta-221431	6510	50	5530	5384	5607	5367	UE79	F	Ovis Aries	Bernabeu J, García Puchol O, Orozco-Köhler T. New insigths relating to the beginning of the Neolithic in the eastern Spain: Evaluating empirical data and modelled predictions. Quaternary International, 2018; 470: 439-450.
DIAG	ESP	Barranquet	Beta-239379	6510	50	5530	5384	5607	5367	UE79	F	Cervus elaphus	Bernabeu J, García Puchol O, Orozco-Köhler T. New insigths relating to the beginning of the Neolithic in the eastern Spain: Evaluating empirical data and modelled predictions. Quaternary International, 2018; 470: 439-450.
OBL	ESP	Casa Montero	Beta-295152	6200	40	5218	5070	5295	5045	CM/D415363	H	Ovis aries	Díaz-del-Río P, Consuegra S. Time for action. The chronology of mining events at Casa Montero (Madrid, Spain). In: Capote M, Consuegra S, Díaz-del-Río, P, Terradas X, editors. Proceedings of the 2nd International Conference of the UISPP Commission on Flint Mining in Pre- and Protohistoric Times (Madrid, 14-17 October 2009). BAR Int. Series, S2260. Oxford: Archaeopress. p. 221-229
OBL	ESP	Costamar	n/a	5996	38	4940	4837	4989	4793	n/a	F	Bos taurus	Ibáñez JJ, Gibaja JF, Gassin B, Mazzucco N. Paths and rhythms in spread of agriculture in the Western Mediterranean: the contribution of the analysis of harvesting technology. In: Salazar-García DC, García-Puchol O. editors. Times of Neolithic Transition along the Western Mediterranean. Springer Series Fundamental Issues in Archaeology. New York: Springer. 2017. p. 339–371.
OBL	ESP	Costamar	UCI-AM 60738	5965	25	4896	4798	4934	4786	UE-13002 (Relleno de una Structure circular, 1,20 m x 26 cm)	CE	Hordeum sp.	Flors E. Sincronía y diacronía en Costamar. Las primeras fases de ocupación. In: Flors E, coord. Torre la Sal (Ribera de Cabanes, Castellón): evolución del paisaje antrópico desde la Prehistoria hasta el Medioevo. 2009. p. 107-174
DIAG	ESP	Cova de la Sarsa	OxA-26076	6506	32	5516	5389	5533	5377	n/a	F	Ovis aries (metatarsal)	García Borja P. et al. El inicio del Neolítico en la cueva de Nerja y la Cova de la Sarsa. Contexto arqueológico y dataciones radiocarbónicas. Pyrenae, 2018; 49(2): 7-36.
DIAG	ESP	Cova de la Sarsa	OxA-26075	6420	32	5467	5369	5472	5331	n/a	F	Ovis aries (skull)	García Borja P. et al. El inicio del Neolítico en la cueva de Nerja y la Cova de la Sarsa. Contexto arqueológico y dataciones radiocarbónicas. Pyrenae, 2018; 49(2): 7-36.
DIAG	ESP	Cova de la Sarsa	OxA-236025	6399	35	5465	5326	5469	5320	n/a	F	Bos Taurus	García Borja P. et al. El inicio del Neolítico en la cueva de Nerja y la Cova de la Sarsa. Contexto arqueológico y dataciones radiocarbónicas. Pyrenae, 2018; 49(2): 7-36.
DIAG	ESP	Cova de la Sarsa	OxA-236022	6389	33	5463	5321	5469	5315	n/a	F	Bos Taurus	García Borja P. et al. El inicio del Neolítico en la cueva de Nerja y la Cova de la Sarsa. Contexto arqueológico y dataciones radiocarbónicas. Pyrenae, 2018; 49(2): 7-36.
DIAG	ESP	Cova de la Sarsa	OxA-V-2392-26	6341	30	5363	5302	5461	5224	3.4 1.6	H	Homo sapiens	García Borja P. et al. El inicio del Neolítico en la cueva de Nerja y la Cova de la Sarsa. Contexto arqueológico y dataciones radiocarbónicas. Pyrenae, 2018; 49(2): 7-36.
DIAG	ESP	Cova de l'Or	UCI-AMS66316	6475	25	5481	5383	5484	5376	Lay: VI K-35 24	F	Ovis aries	García Borja P. et al. El inicio del Neolítico en la cueva de Nerja y la Cova de la Sarsa. Contexto arqueológico y dataciones radiocarbónicas. Pyrenae, 2018; 49(2): 7-36.
DIAG	ESP	Cova de l'Or	Beta-298125	6340	40	5371	5231	5465	5220	Lay: V	CE	Cerealia sp.	García Borja P. et al. El inicio del Neolítico en la cueva de Nerja y la Cova de la Sarsa. Contexto arqueológico y dataciones radiocarbónicas. Pyrenae, 2018; 49(2): 7-36.
DIAG	ESP	Cova de l'Or	OxA-10192	6310	70	5366	5216	5469	5076	Lay: VI J4 c17	CE	Triticum aestivum/durum	García Borja P. et al. El inicio del Neolítico en la cueva de Nerja y la Cova de la Sarsa. Contexto arqueológico y dataciones radiocarbónicas. Pyrenae, 2018; 49(2): 7-36.
DIAG	ESP	Cova de l'Or	OxA-10191	6275	70	5329	5080	5464	5046	Lay V: J4 c14	CE	Triticum aestivum/durum	García Borja P. et al. El inicio del Neolítico en la cueva de Nerja y la Cova de la Sarsa. Contexto arqueológico y dataciones radiocarbónicas. Pyrenae, 2018; 49(2): 7-36.
DIAG	ESP	Cova de l'Or	Beta-298126	6200	40	5218	5070	5295	5045	Lay: VI	CE	Triticum aestivum/durum	García Borja P. et al. El inicio del Neolítico en la cueva de Nerja y la Cova de la Sarsa. Contexto arqueológico y dataciones radiocarbónicas. Pyrenae, 2018; 49(2): 7-36.
PAR	ESP	Cueva de Chaves	GrA-26912	6230	45	5297	5080	5308	5057	1a	H	Homo sapiens	Miranda PU, Lorente RL. La cueva de Chaves (Bastarás, Huesca): 15 000 años de ocupación prehistórica. Trabajos de Prehistoria, 2018; 75(2): 248-269.
PAR	ESP	Cueva de Chaves	MAMS-28127	6227	28	5294	5080	5301	5069	1a	H	Homo sapiens	Miranda PU, Lorente RL. La cueva de Chaves (Bastarás, Huesca): 15 000 años de ocupación prehistórica. Trabajos de Prehistoria, 2018; 75(2): 248-269.
PAR	ESP	Cueva de Chaves	D-AMS15831	6180	54	5213	5057	5296	4998	1a	H	Homo sapiens	Miranda PU, Lorente RL. La cueva de Chaves (Bastarás, Huesca): 15 000 años de ocupación prehistórica. Trabajos de Prehistoria, 2018; 75(2): 248-269.
DIAG	ESP	Cueva de Nerja	OxA-26085	6342	37	5371	5233	5465	5221	NM-10	F	Ovis/Capra	García Borja PJ, Tortosa A, Emili J, Jordá Pardo JF, Salazar García DC. La cerámica neolítica de la Cueva de Nerja (Málaga, España): salas del Vestíbulo y la Mina. Archivo de Prehistoria Levantina, 2014; 30: 81-131.
DIAG	ESP	Cueva de Nerja	Beta-369357	6300	40	5316	5226	5364	5213	NV-3	F	Ovis aries	García Borja PJ, Tortosa A, Emili J, Jordá Pardo JF, Salazar García DC. La cerámica neolítica de la Cueva de Nerja (Málaga, España): salas del Vestíbulo y la Mina. Archivo de Prehistoria Levantina, 2014; 30: 81-131.
DIAG	ESP	Cueva de Nerja	OxA-26083	6252	33	5297	5216	5313	5077	NM-9	F	Ovis aries	García Borja PJ, Tortosa A, Emili J, Jordá Pardo JF, Salazar García DC. La cerámica neolítica de la Cueva de Nerja (Málaga, España): salas del Vestíbulo y la Mina. Archivo de Prehistoria Levantina, 2014; 30: 81-131.
DIAG	ESP	Cueva de Nerja	OxA-26081	6219	33	5286	5075	5300	5061	NM-7	F	Ovis aries	García Borja PJ, Tortosa A, Emili J, Jordá Pardo JF, Salazar García DC. La cerámica neolítica de la Cueva de Nerja (Málaga, España): salas del Vestíbulo y la Mina. Archivo de Prehistoria Levantina, 2014; 30: 81-131.
DIAG	ESP	Cueva de Nerja	OxA-26082	6214	35	5282	5072	5297	5058	NM-8	F	Ovis aries	García Borja PJ, Tortosa A, Emili J, Jordá Pardo JF, Salazar García DC. La cerámica neolítica de la Cueva de Nerja (Málaga, España): salas del Vestíbulo y la Mina. Archivo de Prehistoria Levantina, 2014; 30: 81-131.
DIAG	ESP	Cueva de Nerja	OxA-26079	6207	32	5220	5073	5291	5056	NM-6	F	Ovis aries	García Borja PJ, Tortosa A, Emili J, Jordá Pardo JF, Salazar García DC. La cerámica neolítica de la Cueva de Nerja (Málaga, España): salas del Vestíbulo y la Mina. Archivo de Prehistoria Levantina, 2014; 30: 81-131.
DIAG	ESP	Cueva de Nerja	OxA-26080	6196	31	5215	5074	5288	5046	NM-7	F	Ovis aries	García Borja PJ, Tortosa A, Emili J, Jordá Pardo JF, Salazar García DC. La cerámica neolítica de la Cueva de Nerja (Málaga, España): salas del Vestíbulo y la Mina. Archivo de Prehistoria Levantina, 2014; 30: 81-131.
DIAG	ESP	Cueva de Nerja	MAMS-20437	6185	21	5167	5078	5216	5056	NV-2	F	Ovis/Capra	García Borja PJ, Tortosa A, Emili J, Jordá Pardo JF, Salazar García DC. La cerámica neolítica de la Cueva de Nerja (Málaga, España): salas del Vestíbulo y la Mina. Archivo de Prehistoria Levantina, 2014; 30: 81-131.
DIAG	ESP	Cueva de Nerja	Beta-284147	6070	40	5043	4933	5202	4844	NM-5	CE	Hordeum vulgare	García Borja PJ, Tortosa A, Emili J, Jordá Pardo JF, Salazar García DC. La cerámica neolítica de la Cueva de Nerja (Málaga, España): salas del Vestíbulo y la Mina. Archivo de Prehistoria Levantina, 2014; 30: 81-131.
DIAG	ESP	Cueva de Nerja	OxA-36077	5998	31	4933	4845	4980	4798	NM-5	F	Ovis/Capra	García Borja PJ, Tortosa A, Emili J, Jordá Pardo JF, Salazar García DC. La cerámica neolítica de la Cueva de Nerja (Málaga, España): salas del Vestíbulo y la Mina. Archivo de Prehistoria Levantina, 2014; 30: 81-131.
DIAG	ESP	Cueva Murciélagos Zuheros	Beta-316509	6200	40	5218	5070	5295	5045	A / 80	CE	Hordeum vulgare	Mazzucco N, Capuzzo G, Petrinelli-Pannocchia C, Ibáñez JJ, Gibaja JF. Harvesting tools and the spread of the Neolithic into the Central-Western Mediterranean area. Quaternary International. 2018; 470(Part B): 511–528.
DIAG	ESP	Cueva Murciélagos Zuheros	OxA-15648	6199	36	5217	5071	5292	5047	A / 41	CE	Hordeum vulgare	Mazzucco N, Capuzzo G, Petrinelli-Pannocchia C, Ibáñez JJ, Gibaja JF. Harvesting tools and the spread of the Neolithic into the Central-Western Mediterranean area. Quaternary International. 2018; 470(Part B): 511–528.
DIAG	ESP	Cueva Murciélagos Zuheros	OxA-15647	6192	35	5214	5071	5289	5035	A / 45	CE	Hordeum vulgare	Mazzucco N, Capuzzo G, Petrinelli-Pannocchia C, Ibáñez JJ, Gibaja JF. Harvesting tools and the spread of the Neolithic into the Central-Western Mediterranean area. Quaternary International. 2018; 470(Part B): 511–528.
DIAG	ESP	Cueva Murciélagos Zuheros	OxA-15646	6184	35	5211	5071	5282	5021	A / 66	CE	Hordeum/Triticum	Mazzucco N, Capuzzo G, Petrinelli-Pannocchia C, Ibáñez JJ, Gibaja JF. Harvesting tools and the spread of the Neolithic into the Central-Western Mediterranean area. Quaternary International. 2018; 470(Part B): 511–528.
DIAG	ESP	Cueva Murciélagos Zuheros	OxA-15650	6170	37	5207	5064	5219	5010	Silo 1969	CE	Hordeum vulgare	Mazzucco N, Capuzzo G, Petrinelli-Pannocchia C, Ibáñez JJ, Gibaja JF. Harvesting tools and the spread of the Neolithic into the Central-Western Mediterranean area. Quaternary International. 2018; 470(Part B): 511–528.
DIAG	ESP	Cueva Murciélagos Zuheros	Beta-313477	6140	40	5207	5007	5215	4981	A / 41	CE	Triticum aestivum/durum	Mazzucco N, Capuzzo G, Petrinelli-Pannocchia C, Ibáñez JJ, Gibaja JF. Harvesting tools and the spread of the Neolithic into the Central-Western Mediterranean area. Quaternary International. 2018; 470(Part B): 511–528.
DIAG	ESP	Cueva Murciélagos Zuheros	Beta-313476	6110	40	5201	4959	5208	4942	C / 27	CE	Triticum aestivum/durum	Mazzucco N, Capuzzo G, Petrinelli-Pannocchia C, Ibáñez JJ, Gibaja JF. Harvesting tools and the spread of the Neolithic into the Central-Western Mediterranean area. Quaternary International. 2018; 470(Part B): 511–528.
DIAG	ESP	Cueva Murciélagos Zuheros	CSIC-1133	6086	45	5192	4936	5207	4850	n/a	SE	Esparto grass	Mazzucco N, Capuzzo G, Petrinelli-Pannocchia C, Ibáñez JJ, Gibaja JF. Harvesting tools and the spread of the Neolithic into the Central-Western Mediterranean area. Quaternary International. 2018; 470(Part B): 511–528.
DIAG	ESP	Cueva Murciélagos Zuheros	OxA-15649	6056	35	5006	4859	5049	4847	B / 38	CE	Hordeum vulgare	Mazzucco N, Capuzzo G, Petrinelli-Pannocchia C, Ibáñez JJ, Gibaja JF. Harvesting tools and the spread of the Neolithic into the Central-Western Mediterranean area. Quaternary International. 2018; 470(Part B): 511–528.
DIAG	ESP	Cueva Murciélagos Zuheros	GrN-6639	6025	45	4983	4848	5033	4799	IV	SE	Cereal (unidentified)	Mazzucco N, Capuzzo G, Petrinelli-Pannocchia C, Ibáñez JJ, Gibaja JF. Harvesting tools and the spread of the Neolithic into the Central-Western Mediterranean area. Quaternary International. 2018; 470(Part B): 511–528.
DIAG	ESP	Cueva Murciélagos Zuheros	Beta-313475	5920	40	4835	4729	4904	4709	B /28	CE	Triticum aestivum/durum	Mazzucco N, Capuzzo G, Petrinelli-Pannocchia C, Ibáñez JJ, Gibaja JF. Harvesting tools and the spread of the Neolithic into the Central-Western Mediterranean area. Quaternary International. 2018; 470(Part B): 511–528.
PAR	ESP	El Castillo de Doña Mencía	Beta-294443	6020	40	4960	4846	5011	4799	UE3122, split C-3	F	Cervus elaphus (homerus)	Martínez Sánchez RM, Vera Rodríguez JC, editors. El enclave neolítico al aire libre del Castillo de Doña Mencía (Córdoba): una mirada a los primeros agricultores y ganaderos de las campiñas del Guadalquivir Medio. Huelva: Universidad de Huelva. 2017.
PAR	ESP	El Castillo de Doña Mencía	Beta-441964	5980	30	4930	4805	4946	4787	UE1, split 3CB	F	Bos Taurus (homerus)	Martínez Sánchez RM, Vera Rodríguez JC, editors. El enclave neolítico al aire libre del Castillo de Doña Mencía (Córdoba): una mirada a los primeros agricultores y ganaderos de las campiñas del Guadalquivir Medio. Huelva: Universidad de Huelva. 2017.
PAR	ESP	El Castillo de Doña Mencía	Beta-425425	5850	30	4770	4690	4794	4617	UE3, split 3CB	F	Ovis aries (homerus)	Martínez Sánchez RM, Vera Rodríguez JC, editors. El enclave neolítico al aire libre del Castillo de Doña Mencía (Córdoba): una mirada a los primeros agricultores y ganaderos de las campiñas del Guadalquivir Medio. Huelva: Universidad de Huelva. 2017.
DIAG	ESP	Guixeres de Vilobi (Les)	OxA-26068	6655	45	5626	5551	5644	5491	n/a	F	Ovis aries	Oms FX, Esteve X, Mestres J, Martín P, Martins H. La neolitización del nordeste de la Península Ibérica: datos radiocarbónicos y culturales de los asentamientos al aire libre del Penedès. Trabajos de Prehistoria, 2014; 71(1): 42-55.
DIAG	ESP	Guixeres de Vilobi (Les)	OxA-26069	6458	38	5476	5379	5485	5342	n/a	F	Ovis aries	Oms FX, Esteve X, Mestres J, Martín P, Martins H. La neolitización del nordeste de la Península Ibérica: datos radiocarbónicos y culturales de los asentamientos al aire libre del Penedès. Trabajos de Prehistoria, 2014; 71(1): 42-55.
PAR / OBL	ESP	La Draga	Beta-315052	6270	30	5299	5225	5316	5211	Sector D, Fase I	SE	Cereal (unidentified)	Bosch A, Chinchilla J, Tarrús J. El poblat lacustre del Neolític antic de La Draga. Excavacions 2000-2005. Monografies del CASC, vol 9. Girona: Museu d’arqueologia de Catalunya; 2011.
PAR / OBL	ESP	La Draga	Beta-278255	6270	40	5300	5222	5325	5076	Sector C	F	n/a	Bosch A, Chinchilla J, Tarrús J. El poblat lacustre del Neolític antic de La Draga. Excavacions 2000-2005. Monografies del CASC, vol 9. Girona: Museu d’arqueologia de Catalunya; 2011.
PAR / OBL	ESP	La Draga	n/a	6220	40	5291	5074	5302	5057	Sector C mix	F	Bone (unidentified)	Bosch A, Chinchilla J, Tarrús J. El poblat lacustre del Neolític antic de La Draga. Excavacions 2000-2005. Monografies del CASC, vol 9. Girona: Museu d’arqueologia de Catalunya; 2011.
PAR / OBL	ESP	La Draga	Beta-315051	6210	40	5225	5067	5296	5055	Sector D, Fase II	SE	Cereal (unidentified)	Bosch A, Chinchilla J, Tarrús J. El poblat lacustre del Neolític antic de La Draga. Excavacions 2000-2005. Monografies del CASC, vol 9. Girona: Museu d’arqueologia de Catalunya; 2011.
PAR / OBL	ESP	La Draga	n/a	6184	27	5210	5074	5218	5052	Sector B, Fase II	F	Bone (unidentified)	Bosch A, Chinchilla J, Tarrús J. El poblat lacustre del Neolític antic de La Draga. Excavacions 2000-2005. Monografies del CASC, vol 9. Girona: Museu d’arqueologia de Catalunya; 2011.
PAR / OBL	ESP	La Draga	Beta-315050	6180	40	5211	5066	5286	5002	Sector D, Fase II	SE	Cereal (unidentified)	Bosch A, Chinchilla J, Tarrús J. El poblat lacustre del Neolític antic de La Draga. Excavacions 2000-2005. Monografies del CASC, vol 9. Girona: Museu d’arqueologia de Catalunya; 2011.
PAR / OBL	ESP	La Draga	Beta-278256	6170	40	5208	5062	5221	5000	Sector C	F	Bone (unidentified)	Bosch A, Chinchilla J, Tarrús J. El poblat lacustre del Neolític antic de La Draga. Excavacions 2000-2005. Monografies del CASC, vol 9. Girona: Museu d’arqueologia de Catalunya; 2011.
PAR / OBL	ESP	La Draga	n/a	6160	31	5207	5055	5214	5020	Sector B mix	SE	Seed (unidentified)	Bosch A, Chinchilla J, Tarrús J. El poblat lacustre del Neolític antic de La Draga. Excavacions 2000-2005. Monografies del CASC, vol 9. Girona: Museu d’arqueologia de Catalunya; 2011.
PAR / OBL	ESP	La Draga	n/a	6149	33	5207	5040	5211	5005	Sector A mix	SE	Seed (unidentified)	Bosch A, Chinchilla J, Tarrús J. El poblat lacustre del Neolític antic de La Draga. Excavacions 2000-2005. Monografies del CASC, vol 9. Girona: Museu d’arqueologia de Catalunya; 2011.
PAR / OBL	ESP	La Draga	Beta-298438	6010	40	4950	4841	5000	4796	Sector D.Fase II	F	Bone (unidentified)	Bosch A, Chinchilla J, Tarrús J. El poblat lacustre del Neolític antic de La Draga. Excavacions 2000-2005. Monografies del CASC, vol 9. Girona: Museu d’arqueologia de Catalunya; 2011.
PAR / OBL	ESP	La Draga	UBAR-313	6010	70	4996	4803	5201	4721	Fireplace E56	SE	Seed (unidentified)	Bosch A, Chinchilla J, Tarrús J. El poblat lacustre del Neolític antic de La Draga. Excavacions 2000-2005. Monografies del CASC, vol 9. Girona: Museu d’arqueologia de Catalunya; 2011.
OBL	ESP	La Vaquera	GrA-9226	6440	50	5471	5376	5482	5322	Fase ib-N.94	SE	Corylus avellana (fruit)	Estremera-Portela MS. Primeros agricultores y ganaderos en la Meseta Norte: el Neolítico de La Cueva de La Vaquera (Torreiglesias, Segovia). Arqueología en Castilla y Leon, vol 11. Valladolid: Junta Castilla y Leon, 2003.
OBL	ESP	La Vaquera	GrA-8241	6080	70	5202	4851	5213	4834	Fase ib-N.98	SE	Corylus avellana (fruit)	Estremera-Portela MS. Primeros agricultores y ganaderos en la Meseta Norte: el Neolítico de La Cueva de La Vaquera (Torreiglesias, Segovia). Arqueología en Castilla y Leon, vol 11. Valladolid: Junta Castilla y Leon, 2003.
OBL	ESP	Lámpara	KIA-21347	6407	34	5466	5355	5470	5323	Pit 18	F	Bone (unidentified)	Rojo MA, Kunst M, Garrido R, García I, Morán G. Paisajes de la memoria: asentamientos del Neolítico antiguo en el Valle de Ambrona (Soria, España). Arte y Arqueología, 23; Valladolid: Universidad de Valladolid, Secretariado de Publicaciones e Intercambio Editorial; 2008.
OBL	ESP	Lámpara	KIA-21352	6280	33	5303	5227	5322	5211	Pit 9	F	Bone (unidentified)	Rojo MA, Kunst M, Garrido R, García I, Morán G. Paisajes de la memoria: asentamientos del Neolítico antiguo en el Valle de Ambrona (Soria, España). Arte y Arqueología, 23; Valladolid: Universidad de Valladolid, Secretariado de Publicaciones e Intercambio Editorial; 2008.
OBL	ESP	Lámpara	UtC-13346	6280	50	5311	5218	5366	5073	Pit 1	CE	Cerealia sp.	Rojo MA, Kunst M, Garrido R, García I, Morán G. Paisajes de la memoria: asentamientos del Neolítico antiguo en el Valle de Ambrona (Soria, España). Arte y Arqueología, 23; Valladolid: Universidad de Valladolid, Secretariado de Publicaciones e Intercambio Editorial; 2008.
OBL	ESP	Lámpara	KIA-6790	6144	46	5207	5025	5217	4962	Pit 1	H	Homo sapiens	Rojo MA, Kunst M, Garrido R, García I, Morán G. Paisajes de la memoria: asentamientos del Neolítico antiguo en el Valle de Ambrona (Soria, España). Arte y Arqueología, 23; Valladolid: Universidad de Valladolid, Secretariado de Publicaciones e Intercambio Editorial; 2008.
OBL	ESP	Lámpara	KIA-21348	6125	33	5205	4995	5210	4965	Pit 11	F	Bone (unidentified)	Rojo MA, Kunst M, Garrido R, García I, Morán G. Paisajes de la memoria: asentamientos del Neolítico antiguo en el Valle de Ambrona (Soria, España). Arte y Arqueología, 23; Valladolid: Universidad de Valladolid, Secretariado de Publicaciones e Intercambio Editorial; 2008.
OBL	ESP	Lámpara	KIA-6789	6055	34	5004	4909	5047	4848	Pit 1	H	Homo sapiens	Rojo MA, Kunst M, Garrido R, García I, Morán G. Paisajes de la memoria: asentamientos del Neolítico antiguo en el Valle de Ambrona (Soria, España). Arte y Arqueología, 23; Valladolid: Universidad de Valladolid, Secretariado de Publicaciones e Intercambio Editorial; 2008.
PAR	ESP	Los Cascajos	Ua-24427	6250	50	5310	5081	5321	5058	Structure 516	CE	Cerealia sp.	Fernández-Crespo T, Schulting RJ, Ordoño J, Rojo-Guerra MA, Sesma-Sesma J, García-Gazólaz J, et al. Isotopic evidence of strong reliance on animal foods and dietary heterogeneity among Early-Middle Neolithic communities of Iberia. Archaeological and Anthropological Sciences, 2019; 11(10): 5463-5481.
PAR	ESP	Los Cascajos	Ua-24426	6230	50	5298	5080	5311	5054	Burial497	H	Homo sapiens	Fernández-Crespo T, Schulting RJ, Ordoño J, Rojo-Guerra MA, Sesma-Sesma J, García-Gazólaz J, et al. Isotopic evidence of strong reliance on animal foods and dietary heterogeneity among Early-Middle Neolithic communities of Iberia. Archaeological and Anthropological Sciences, 2019; 11(10): 5463-5481.
PAR	ESP	Los Cascajos	Ua-16024	6185	75	5225	5026	5311	4947	Structure 183	H	Homo sapiens	Fernández-Crespo T, Schulting RJ, Ordoño J, Rojo-Guerra MA, Sesma-Sesma J, García-Gazólaz J, et al. Isotopic evidence of strong reliance on animal foods and dietary heterogeneity among Early-Middle Neolithic communities of Iberia. Archaeological and Anthropological Sciences, 2019; 11(10): 5463-5481.
PAR	ESP	Los Cascajos	Ua-17995	6125	80	5208	4983	5291	4846	Structure 214	F	Bos taurus	Fernández-Crespo T, Schulting RJ, Ordoño J, Rojo-Guerra MA, Sesma-Sesma J, García-Gazólaz J, et al. Isotopic evidence of strong reliance on animal foods and dietary heterogeneity among Early-Middle Neolithic communities of Iberia. Archaeological and Anthropological Sciences, 2019; 11(10): 5463-5481.
PAR	ESP	Los Cascajos	Ua-24423	5945	95	4945	4716	5194	4558	Structure 196	F	Bone (unidentified)	Fernández-Crespo T, Schulting RJ, Ordoño J, Rojo-Guerra MA, Sesma-Sesma J, García-Gazólaz J, et al. Isotopic evidence of strong reliance on animal foods and dietary heterogeneity among Early-Middle Neolithic communities of Iberia. Archaeological and Anthropological Sciences, 2019; 11(10): 5463-5481.
DIAG	ESP	Mas d´Is	Beta-239378	6600	40	5610	5493	5617	5485	casa 2-80224	SE	Monocotyledoneae sp.	Balaguer LM, Aubá, JB, Köhler TO. El Mas d'Is (Penàguila, Alicante). SAGVNTVM Extra, 2011; 12: 179-182.
DIAG	ESP	Mas d´Is	Beta-166727	6600	50	5611	5491	5621	5481	casa 1-82205	SE	Hordeum sp.	Balaguer LM, Aubá, JB, Köhler TO. El Mas d'Is (Penàguila, Alicante). SAGVNTVM Extra, 2011; 12: 179-182.
DIAG	ESP	Mas d´Is	Beta-162092	6600	50	5611	5491	5621	5481	Casa1-80219	SE	Hordeum sp.	Balaguer LM, Aubá, JB, Köhler TO. El Mas d'Is (Penàguila, Alicante). SAGVNTVM Extra, 2011; 12: 179-182.
DIAG	ESP	Mas d´Is	Beta-16672	6600	50	5611	5491	5621	5481	Casa2-80205/UE80205	SE	Hordeum sp.	Balaguer LM, Aubá, JB, Köhler TO. El Mas d'Is (Penàguila, Alicante). SAGVNTVM Extra, 2011; 12: 179-182.
DIAG	ESP	Mas d´Is	Beta-16219	6600	50	5611	5491	5621	5481	UE80219	SE	Hordeum sp.	Balaguer LM, Aubá, JB, Köhler TO. El Mas d'Is (Penàguila, Alicante). SAGVNTVM Extra, 2011; 12: 179-182.
DIAG	ESP	Mas d´Is	Beta-142289	6510	80	5539	5376	5616	5324	UE2051b	SE	Hordeum sp.	Balaguer LM, Aubá, JB, Köhler TO. El Mas d'Is (Penàguila, Alicante). SAGVNTVM Extra, 2011; 12: 179-182.
DIAG	ESP	Mas d´Is	Beta-331019	6140	30	5206	5010	5209	5002	UE105630	F	Bos taurus	Balaguer LM, Aubá, JB, Köhler TO. El Mas d'Is (Penàguila, Alicante). SAGVNTVM Extra, 2011; 12: 179-182.
DIAG	ESP	Mas d´Is	Beta-331018	6030	30	4984	4852	5002	4840	UE104393	F	Bos taurus	Balaguer LM, Aubá, JB, Köhler TO. El Mas d'Is (Penàguila, Alicante). SAGVNTVM Extra, 2011; 12: 179-182.
DIAG	ESP	Mas d´Is	Beta-171908	5590	40	4454	4369	4494	4350	Foso4-100405	SE	Cerealia sp.	Balaguer LM, Aubá, JB, Köhler TO. El Mas d'Is (Penàguila, Alicante). SAGVNTVM Extra, 2011; 12: 179-182.
DIAG	ESP	Mas d´Is	Beta-171907	5550	40	4446	4351	4458	4338	Foso5-99014	SE	Cerealia sp.	Balaguer LM, Aubá, JB, Köhler TO. El Mas d'Is (Penàguila, Alicante). SAGVNTVM Extra, 2011; 12: 179-182.
OBL	ESP	Revilla del Campo	KIA-21358	6365	36	5460	5307	5470	5233	Structure 14	F	Bone (unidentified)	Rojo MA, Kunst M, Garrido R, García I, Morán G. Paisajes de la memoria: asentamientos del Neolítico antiguo en el Valle de Ambrona (Soria, España). Arte y Arqueología, 23; Valladolid: Universidad de Valladolid, Secretariado de Publicaciones e Intercambio Editorial; 2008.
OBL	ESP	Revilla del Campo	KIA-21356	6355	30	5365	5309	5466	5230	Structure 4	F	Ovis aries	Rojo MA, Kunst M, Garrido R, García I, Morán G. Paisajes de la memoria: asentamientos del Neolítico antiguo en el Valle de Ambrona (Soria, España). Arte y Arqueología, 23; Valladolid: Universidad de Valladolid, Secretariado de Publicaciones e Intercambio Editorial; 2008.
OBL	ESP	Revilla del Campo	UtC-13347	6313	48	5326	5223	5466	5209	Structure 9	CE	Cerealia sp.	Rojo MA, Kunst M, Garrido R, García I, Morán G. Paisajes de la memoria: asentamientos del Neolítico antiguo en el Valle de Ambrona (Soria, España). Arte y Arqueología, 23; Valladolid: Universidad de Valladolid, Secretariado de Publicaciones e Intercambio Editorial; 2008.
OBL	ESP	Revilla del Campo	KIA-21351	6289	31	5307	5229	5320	5216	Structure 4	F	No Determinado	Rojo MA, Kunst M, Garrido R, García I, Morán G. Paisajes de la memoria: asentamientos del Neolítico antiguo en el Valle de Ambrona (Soria, España). Arte y Arqueología, 23; Valladolid: Universidad de Valladolid, Secretariado de Publicaciones e Intercambio Editorial; 2008.
OBL	ESP	Revilla del Campo	KIA-21357	6271	31	5299	5226	5317	5211	Structure 14	F	Bone (unidentified)	Rojo MA, Kunst M, Garrido R, García I, Morán G. Paisajes de la memoria: asentamientos del Neolítico antiguo en el Valle de Ambrona (Soria, España). Arte y Arqueología, 23; Valladolid: Universidad de Valladolid, Secretariado de Publicaciones e Intercambio Editorial; 2008.
OBL	ESP	Revilla del Campo	UtC-13295	6250	50	5310	5081	5321	5058	Structure 12	CE	Cerealia sp.	Rojo MA, Kunst M, Garrido R, García I, Morán G. Paisajes de la memoria: asentamientos del Neolítico antiguo en el Valle de Ambrona (Soria, España). Arte y Arqueología, 23; Valladolid: Universidad de Valladolid, Secretariado de Publicaciones e Intercambio Editorial; 2008.
OBL	ESP	Revilla del Campo	UtC-13269	6250	50	5310	5081	5321	5058	Structure 2	CE	Caprinae sp.	Rojo MA, Kunst M, Garrido R, García I, Morán G. Paisajes de la memoria: asentamientos del Neolítico antiguo en el Valle de Ambrona (Soria, España). Arte y Arqueología, 23; Valladolid: Universidad de Valladolid, Secretariado de Publicaciones e Intercambio Editorial; 2008.
OBL	ESP	Revilla del Campo	KIA-21359	6245	34	5299	5212	5310	5075	Structure 4	F	Sus sp.	Rojo MA, Kunst M, Garrido R, García I, Morán G. Paisajes de la memoria: asentamientos del Neolítico antiguo en el Valle de Ambrona (Soria, España). Arte y Arqueología, 23; Valladolid: Universidad de Valladolid, Secretariado de Publicaciones e Intercambio Editorial; 2008.
OBL	ESP	Revilla del Campo	UtC-13294	6240	50	5304	5080	5316	5056	Structure 16	CE	Caprinae sp.	Rojo MA, Kunst M, Garrido R, García I, Morán G. Paisajes de la memoria: asentamientos del Neolítico antiguo en el Valle de Ambrona (Soria, España). Arte y Arqueología, 23; Valladolid: Universidad de Valladolid, Secretariado de Publicaciones e Intercambio Editorial; 2008.
OBL	ESP	Revilla del Campo	KIA-21355	6230	30	5297	5081	5302	5070	Structure 13	F	Bone (unidentified)	Rojo MA, Kunst M, Garrido R, García I, Morán G. Paisajes de la memoria: asentamientos del Neolítico antiguo en el Valle de Ambrona (Soria, España). Arte y Arqueología, 23; Valladolid: Universidad de Valladolid, Secretariado de Publicaciones e Intercambio Editorial; 2008.
OBL	ESP	Revilla del Campo	UtC-13350	6210	60	5291	5061	5309	5011	Structure 2	CE	Caprinae sp.	Rojo MA, Kunst M, Garrido R, García I, Morán G. Paisajes de la memoria: asentamientos del Neolítico antiguo en el Valle de Ambrona (Soria, España). Arte y Arqueología, 23; Valladolid: Universidad de Valladolid, Secretariado de Publicaciones e Intercambio Editorial; 2008.
OBL	ESP	Revilla del Campo	KIA-21346	6202	31	5217	5076	5290	5052	Structure 2	F	Bone (unidentified)	Rojo MA, Kunst M, Garrido R, García I, Morán G. Paisajes de la memoria: asentamientos del Neolítico antiguo en el Valle de Ambrona (Soria, España). Arte y Arqueología, 23; Valladolid: Universidad de Valladolid, Secretariado de Publicaciones e Intercambio Editorial; 2008.
OBL	ESP	Revilla del Campo	KIA-21354	6177	31	5208	5071	5219	5034	Structure 13	F	Caprinae sp.	Rojo MA, Kunst M, Garrido R, García I, Morán G. Paisajes de la memoria: asentamientos del Neolítico antiguo en el Valle de Ambrona (Soria, España). Arte y Arqueología, 23; Valladolid: Universidad de Valladolid, Secretariado de Publicaciones e Intercambio Editorial; 2008.
OBL	ESP	Revilla del Campo	KIA-21349	6158	31	5207	5053	5214	5018	Structure 12	F	Bone (unidentified)	Rojo MA, Kunst M, Garrido R, García I, Morán G. Paisajes de la memoria: asentamientos del Neolítico antiguo en el Valle de Ambrona (Soria, España). Arte y Arqueología, 23; Valladolid: Universidad de Valladolid, Secretariado de Publicaciones e Intercambio Editorial; 2008.
OBL	ESP	Revilla del Campo	KIA-21353	6156	33	5207	5052	5213	5011	Structure 12	F	Caprinae sp.	Rojo MA, Kunst M, Garrido R, García I, Morán G. Paisajes de la memoria: asentamientos del Neolítico antiguo en el Valle de Ambrona (Soria, España). Arte y Arqueología, 23; Valladolid: Universidad de Valladolid, Secretariado de Publicaciones e Intercambio Editorial; 2008.
OBL	ESP	Revilla del Campo	UtC-13348	6120	60	5207	4981	5220	4851	Structure 4	CE	Cerealia sp.	Rojo MA, Kunst M, Garrido R, García I, Morán G. Paisajes de la memoria: asentamientos del Neolítico antiguo en el Valle de Ambrona (Soria, España). Arte y Arqueología, 23; Valladolid: Universidad de Valladolid, Secretariado de Publicaciones e Intercambio Editorial; 2008.
PAR	ESP	Sant Pau del Camp	Beta-236174	6290	50	5313	5221	5372	5076	F1	H	Homo sapiens	Morales I, Fontanals Torroja M, Oms JX, Vergès M, Bosch A. La chronologie du Néolithique ancien cardial du nord-est de la péninsule Ibérique. Datations, problématique et méthodologie L'Anthropologie, 2011; 114(4): 427-444.
PAR	ESP	Sant Pau del Camp	Beta-236175	6250	40	5303	5211	5316	5070	F2	H	Homo sapiens	Morales I, Fontanals Torroja M, Oms JX, Vergès M, Bosch A. La chronologie du Néolithique ancien cardial du nord-est de la péninsule Ibérique. Datations, problématique et méthodologie L'Anthropologie, 2011; 114(4): 427-444.
PAR	FR	Fontbrégoua	GrA-38336	6390	40	5464	5321	5471	5311	Burial pit H2-9/10	H	Homo sapiens	Binder D, Sénépart I. La séquence de l’Impresso-Cardial de l’abri Pendimoun et l’évolution des assemblages céramiques en Provence. Premières societés paysannes de Méditerrannée occidental. Structures des productions céramiques. Mémoire, vol. 51. 2010. p. 149-167.
PAR	FR	Fontbrégoua	GrA-38334	6240	35	5303	5085	5308	5071	Burial pit H2-11	H	Homo sapiens	Binder D, Sénépart I. La séquence de l’Impresso-Cardial de l’abri Pendimoun et l’évolution des assemblages céramiques en Provence. Premières societés paysannes de Méditerrannée occidental. Structures des productions céramiques. Mémoire, vol. 51. 2010. p. 149-167.
PAR	FR	Fontbrégoua	GrA-38322	6115	35	5203	4984	5208	4948	Burial H1-3	H	Homo sapiens	Binder D, Sénépart I. La séquence de l’Impresso-Cardial de l’abri Pendimoun et l’évolution des assemblages céramiques en Provence. Premières societés paysannes de Méditerrannée occidental. Structures des productions céramiques. Mémoire, vol. 51. 2010. p. 149-167.
PAR	FR	Fontbrégoua	GrA-38332	6110	35	5200	4964	5208	4943	Burial H3-C	H	Homo sapiens	Binder D, Sénépart I. La séquence de l’Impresso-Cardial de l’abri Pendimoun et l’évolution des assemblages céramiques en Provence. Premières societés paysannes de Méditerrannée occidental. Structures des productions céramiques. Mémoire, vol. 51. 2010. p. 149-167.
PAR	FR	Fontbrégoua	Sep H1 mix	6086	33	5041	4951	5206	4853	Burial H1	H	Homo sapiens	Binder D, Sénépart I. La séquence de l’Impresso-Cardial de l’abri Pendimoun et l’évolution des assemblages céramiques en Provence. Premières societés paysannes de Méditerrannée occidental. Structures des productions céramiques. Mémoire, vol. 51. 2010. p. 149-167.
PAR	FR	Fontbrégoua	Sep H3 mix	6082	35	5039	4946	5205	4850	Burial H3	H	Homo sapiens	Binder D, Sénépart I. La séquence de l’Impresso-Cardial de l’abri Pendimoun et l’évolution des assemblages céramiques en Provence. Premières societés paysannes de Méditerrannée occidental. Structures des productions céramiques. Mémoire, vol. 51. 2010. p. 149-167.
PAR	FR	Fontbrégoua	GrA-38335	6065	30	5016	4936	5054	4851	Burial H1-2	H	Homo sapiens	Binder D, Sénépart I. La séquence de l’Impresso-Cardial de l’abri Pendimoun et l’évolution des assemblages céramiques en Provence. Premières societés paysannes de Méditerrannée occidental. Structures des productions céramiques. Mémoire, vol. 51. 2010. p. 149-167.
PAR	FR	Fontbrégoua	GrA-38329	6055	35	5005	4859	5047	4848	Burial H3-B	H	Homo sapiens	Binder D, Sénépart I. La séquence de l’Impresso-Cardial de l’abri Pendimoun et l’évolution des assemblages céramiques en Provence. Premières societés paysannes de Méditerrannée occidental. Structures des productions céramiques. Mémoire, vol. 51. 2010. p. 149-167.
PAR	FR	Jean Cros	Beta-398981	6070	30	5021	4941	5189	4851	JC-VI4-2b-92	F	Caprinae sp.	Perrin T, Manen C, Valdeyron N, Guilaine J. Beyond the sea… The Neolithic transition in the southwest of France. Quaternary International, 2018; 470: 318-332.
PAR	FR	Jean Cros	Beta-398983	5910	30	4825	4727	4844	4715	JC-XI6-2a-40	F	Cervus elaphus	Perrin T, Manen C, Valdeyron N, Guilaine J. Beyond the sea… The Neolithic transition in the southwest of France. Quaternary International, 2018; 470: 318-332.
PAR	FR	Mas de Vignoles	Erl-9579	6048	56	5023	4849	5206	4792	US 1005, occupational layer	CE	Hordeum vulgare (caryopsid)	Ibáñez JJ, Gibaja JF, Gassin B, Mazzucco N. Paths and rhythms in spread of agriculture in the Western Mediterranean: the contribution of the analysis of harvesting technology. In: Salazar-García DC, García-Puchol O. editors. Times of Neolithic Transition along the Western Mediterranean. Springer Series Fundamental Issues in Archaeology. New York: Springer. 2017. p. 339–371.
PAR	FR	Mourre de la Barque	ETH-26417	6305	55	5328	5218	5466	5079	layer C6-14G.3	OR	Caramel	Ibáñez JJ, Gibaja JF, Gassin B, Mazzucco N. Paths and rhythms in spread of agriculture in the Western Mediterranean: the contribution of the analysis of harvesting technology. In: Salazar-García DC, García-Puchol O. editors. Times of Neolithic Transition along the Western Mediterranean. Springer Series Fundamental Issues in Archaeology. New York: Springer. 2017. p. 339–371.
PAR	FR	Mourre de la Barque	ETH-27980	6285	65	5356	5209	5464	5057	layer D4-16	F	Bos taurus (metatanus)	Ibáñez JJ, Gibaja JF, Gassin B, Mazzucco N. Paths and rhythms in spread of agriculture in the Western Mediterranean: the contribution of the analysis of harvesting technology. In: Salazar-García DC, García-Puchol O. editors. Times of Neolithic Transition along the Western Mediterranean. Springer Series Fundamental Issues in Archaeology. New York: Springer. 2017. p. 339–371.
PAR	FR	Mourre de la Barque	ETH-27979	6225	60	5296	5076	5318	5026	layer D4-16	F	Bos taurus (metapodium)	Ibáñez JJ, Gibaja JF, Gassin B, Mazzucco N. Paths and rhythms in spread of agriculture in the Western Mediterranean: the contribution of the analysis of harvesting technology. In: Salazar-García DC, García-Puchol O. editors. Times of Neolithic Transition along the Western Mediterranean. Springer Series Fundamental Issues in Archaeology. New York: Springer. 2017. p. 339–371.
PAR	FR	Mourre de la Barque	ETH-27978	6165	65	5213	5038	5296	4951	layer C6-14G.3	F	Bos sp. (humerus)	Ibáñez JJ, Gibaja JF, Gassin B, Mazzucco N. Paths and rhythms in spread of agriculture in the Western Mediterranean: the contribution of the analysis of harvesting technology. In: Salazar-García DC, García-Puchol O. editors. Times of Neolithic Transition along the Western Mediterranean. Springer Series Fundamental Issues in Archaeology. New York: Springer. 2017. p. 339–371.
PAR	FR	Mourre de la Barque	ETH-27981	6065	65	5056	4848	5208	4806	layer D4-16	F	Bos taurus (tibia)	Ibáñez JJ, Gibaja JF, Gassin B, Mazzucco N. Paths and rhythms in spread of agriculture in the Western Mediterranean: the contribution of the analysis of harvesting technology. In: Salazar-García DC, García-Puchol O. editors. Times of Neolithic Transition along the Western Mediterranean. Springer Series Fundamental Issues in Archaeology. New York: Springer. 2017. p. 339–371.
DIAG	FR	Peiro Signado	Ly-5689	6925	45	5844	5742	5964	5721	Unique layer	SE	Grain	Binder D,. et al. Modelling the earliest north-western dispersal of Mediterranean Impressed Wares: new dates and Bayesian chronological model. Documenta praehistorica. 2018; 44: 54-77.
DIAG	FR	Peiro Signado	Ly-5688	6910	40	5836	5739	5886	5721	Unique layer	SE	Grain	Binder D,. et al. Modelling the earliest north-western dispersal of Mediterranean Impressed Wares: new dates and Bayesian chronological model. Documenta praehistorica. 2018; 44: 54-77.
PAR	FR	Pendimoun	GrA-32061	6450	40	5474	5377	5482	5339	Sector North, Burial H2, US43000, #43220	H	Homo sapiens	Binder D,. et al. Modelling the earliest north-western dispersal of Mediterranean Impressed Wares: new dates and Bayesian chronological model. Documenta praehistorica. 2018; 44: 54-77.
PAR	FR	Pendimoun	GrA-26893	6445	40	5472	5377	5481	5331	Sector South, Burial F1, #N16_606	H	Homo sapiens	Binder D,. et al. Modelling the earliest north-western dispersal of Mediterranean Impressed Wares: new dates and Bayesian chronological model. Documenta praehistorica. 2018; 44: 54-77.
PAR	FR	Pendimoun	GrA-26894	6440	40	5471	5376	5479	5331	Sector North, Burial F2, #K16_603	H	Homo sapiens	Binder D,. et al. Modelling the earliest north-western dispersal of Mediterranean Impressed Wares: new dates and Bayesian chronological model. Documenta praehistorica. 2018; 44: 54-77.
PAR	FR	Pendimoun	LTL-15940A	6399	45	5466	5325	5473	5314	Sector South, US28781-sup, #28898	CE	Cerealia sp.	Binder D,. et al. Modelling the earliest north-western dispersal of Mediterranean Impressed Wares: new dates and Bayesian chronological model. Documenta praehistorica. 2018; 44: 54-77.
PAR	FR	Pendimoun	LTL-8009A	6241	45	5304	5081	5315	5061	Sector North, US42370, #42861	SE	Corylus avellana (fruit)	Binder D,. et al. Modelling the earliest north-western dispersal of Mediterranean Impressed Wares: new dates and Bayesian chronological model. Documenta praehistorica. 2018; 44: 54-77.
DIAG	GR	Knossos	Beta-325102	7740	40	6607	6506	6642	6483	Trench X	CE	Triticum aestivum/durum	Douka, K., Efstratiou, N., Hald, M. M., Henriksen, P. S. and A. Karetsou. 2017. Dating Knossos and the arrival of the earliest Neolithic in the southern Aegean. Antiquity, 91(356): 304–321.
DIAG	GR	Knossos	OxA-21418	7735	18	6599	6511	6629	6501	39	CE	Triticum aestivum/durum	Douka, K., Efstratiou, N., Hald, M. M., Henriksen, P. S. and A. Karetsou. 2017. Dating Knossos and the arrival of the earliest Neolithic in the southern Aegean. Antiquity, 91(356): 304–321.
DIAG	GR	Knossos	OxA-28380	7729	80	6631	6481	6751	6429	39	CE	Triticum aestivum/durum	Douka, K., Efstratiou, N., Hald, M. M., Henriksen, P. S. and A. Karetsou. 2017. Dating Knossos and the arrival of the earliest Neolithic in the southern Aegean. Antiquity, 91(356): 304–321.
DIAG	GR	Knossos	Beta-325103	7690	40	6587	6475	6604	6456	Trench X	CE	Triticum aestivum/durum	Douka, K., Efstratiou, N., Hald, M. M., Henriksen, P. S. and A. Karetsou. 2017. Dating Knossos and the arrival of the earliest Neolithic in the southern Aegean. Antiquity, 91(356): 304–321.
DIAG	GR	Knossos	OxA-21420	6210	20	5220	5078	5286	5062	35	CE	Triticum aestivum	Douka, K., Efstratiou, N., Hald, M. M., Henriksen, P. S. and A. Karetsou. 2017. Dating Knossos and the arrival of the earliest Neolithic in the southern Aegean. Antiquity, 91(356): 304–321.
DIAG	GR	Knossos	OxA-28382	6207	82	5293	5055	5341	4944	35	CE	Triticum aestivum	Douka, K., Efstratiou, N., Hald, M. M., Henriksen, P. S. and A. Karetsou. 2017. Dating Knossos and the arrival of the earliest Neolithic in the southern Aegean. Antiquity, 91(356): 304–321.
DIAG	GR	Knossos	OxA-28381	6157	81	5214	5003	5306	4856	37	CE	Triticum aestivum	Douka, K., Efstratiou, N., Hald, M. M., Henriksen, P. S. and A. Karetsou. 2017. Dating Knossos and the arrival of the earliest Neolithic in the southern Aegean. Antiquity, 91(356): 304–321.
DIAG	GR	Knossos	OxA-21419	6075	19	5006	4947	5046	4938	37	CE	Triticum aestivum	Douka, K., Efstratiou, N., Hald, M. M., Henriksen, P. S. and A. Karetsou. 2017. Dating Knossos and the arrival of the earliest Neolithic in the southern Aegean. Antiquity, 91(356): 304–321.
DIAG	GR	Revenia-Korinou	MAMS-23036	7505	25	6425	6380	6438	6264	Homo sapiens, from Burial-2, Trial trench	H	Homo sapiens	Hofmanova et al. Early farmers from across Europe directly descended from Neolithic Aegeans. Proceedings of the National Academy of Sciences, 2016; 113(25): 6886-6891.
DIAG	GR	Sidari	Ly-5633	7170	40	6062	6009	6198	5929	n/a	CE	Cerealia sp. (seed)	Binder D,. et al. Modelling the earliest north-western dispersal of Mediterranean Impressed Wares: new dates and Bayesian chronological model. Documenta praehistorica. 2018; 44: 54-77.
DIAG/PAR	HR	Crno Vrilo	Poz-18395	6925	35	5839	5751	5886	5731	A/IA/1	F	Bone (unidentified)	McClure SB, Podrug E. Villages, landscapes, and early farming in northern Dalmatia. Fresh Fields and Pastures New: Papers Presented in Honor of Andrew MT Moore. Leiden: Sidestone. 2016. p. 117-144.
DIAG/PAR	HR	Crno Vrilo	Poz-18393	6900	40	5834	5732	5881	5716	A/IA/Zdravica	F	Bone (unidentified)	McClure SB, Podrug E. Villages, landscapes, and early farming in northern Dalmatia. Fresh Fields and Pastures New: Papers Presented in Honor of Andrew MT Moore. Leiden: Sidestone. 2016. p. 117-144.
DIAG/PAR	HR	Crno Vrilo	Beta-222406	6820	50	5739	5660	5803	5629	A/IA/Zdravica	F	Bone (unidentified)	McClure SB, Podrug E. Villages, landscapes, and early farming in northern Dalmatia. Fresh Fields and Pastures New: Papers Presented in Honor of Andrew MT Moore. Leiden: Sidestone. 2016. p. 117-144.
DIAG/PAR	HR	Crno Vrilo	Beta-222405	6500	60	5519	5379	5607	5338	A/IA/1	F	Bone (unidentified)	McClure SB, Podrug E. Villages, landscapes, and early farming in northern Dalmatia. Fresh Fields and Pastures New: Papers Presented in Honor of Andrew MT Moore. Leiden: Sidestone. 2016. p. 117-144.
DIAG/PAR	HR	Crno Vrilo	Z-3398	6400	110	5482	5233	5609	5077	A/IA/ Zdravica	F	Bone (unidentified)	McClure SB, Podrug E. Villages, landscapes, and early farming in northern Dalmatia. Fresh Fields and Pastures New: Papers Presented in Honor of Andrew MT Moore. Leiden: Sidestone. 2016. p. 117-144.
PAR	HR	Danilo-Bitinj	OxA-14449	6284	40	5305	5226	5364	5081	1/SJ24	F	Ovis musimon (right calcaneum)	McClure SB, Podrug E. Villages, landscapes, and early farming in northern Dalmatia. Fresh Fields and Pastures New: Papers Presented in Honor of Andrew MT Moore. Leiden: Sidestone. 2016. p. 117-144.
PAR	HR	Danilo-Bitinj	OxA-15765	6245	39	5305	5085	5312	5070	E/14	CE	Triticum monococcum (seed)	McClure SB, Podrug E. Villages, landscapes, and early farming in northern Dalmatia. Fresh Fields and Pastures New: Papers Presented in Honor of Andrew MT Moore. Leiden: Sidestone. 2016. p. 117-144.
PAR	HR	Danilo-Bitinj	OxA-17126	6237	37	5302	5081	5307	5069	E/5	CE	Triticum monococcum (seed)	McClure SB, Podrug E. Villages, landscapes, and early farming in northern Dalmatia. Fresh Fields and Pastures New: Papers Presented in Honor of Andrew MT Moore. Leiden: Sidestone. 2016. p. 117-144.
PAR	HR	Danilo-Bitinj	OxA-15764	6226	37	5294	5080	5304	5062	A/31	CE	Triticum dicoccum (seed)	McClure SB, Podrug E. Villages, landscapes, and early farming in northern Dalmatia. Fresh Fields and Pastures New: Papers Presented in Honor of Andrew MT Moore. Leiden: Sidestone. 2016. p. 117-144.
PAR	HR	Danilo-Bitinj	OxA-17196	6212	35	5225	5070	5296	5057	A/14	CE	Triticum monococcum (seed)	McClure SB, Podrug E. Villages, landscapes, and early farming in northern Dalmatia. Fresh Fields and Pastures New: Papers Presented in Honor of Andrew MT Moore. Leiden: Sidestone. 2016. p. 117-144.
PAR	HR	Danilo-Bitinj	OxA-17329	6204	38	5220	5070	5295	5051	B/6	SE	Rosa sp.	McClure SB, Podrug E. Villages, landscapes, and early farming in northern Dalmatia. Fresh Fields and Pastures New: Papers Presented in Honor of Andrew MT Moore. Leiden: Sidestone. 2016. p. 117-144.
PAR	HR	Danilo-Bitinj	OxA-15681	6180	34	5209	5070	5223	5021	A/46	CE	Triticum dicoccum (seed)	McClure SB, Podrug E. Villages, landscapes, and early farming in northern Dalmatia. Fresh Fields and Pastures New: Papers Presented in Honor of Andrew MT Moore. Leiden: Sidestone. 2016. p. 117-144.
PAR	HR	Danilo-Bitinj	OxA-17200	6161	36	5207	5055	5215	5008	C/7	SE	Rosa sp.	McClure SB, Podrug E. Villages, landscapes, and early farming in northern Dalmatia. Fresh Fields and Pastures New: Papers Presented in Honor of Andrew MT Moore. Leiden: Sidestone. 2016. p. 117-144.
PAR	HR	Danilo-Bitinj	PSU-5290/UCIAMS-116202	6155	25	5207	5051	5211	5026	A/42;	F	Ovis aries	McClure SB, Podrug E. Villages, landscapes, and early farming in northern Dalmatia. Fresh Fields and Pastures New: Papers Presented in Honor of Andrew MT Moore. Leiden: Sidestone. 2016. p. 117-144.
PAR	HR	Danilo-Bitinj	OxA-17197	6121	37	5205	4989	5208	4959	A/36	CE	Triticum monococcum (seed)	McClure SB, Podrug E. Villages, landscapes, and early farming in northern Dalmatia. Fresh Fields and Pastures New: Papers Presented in Honor of Andrew MT Moore. Leiden: Sidestone. 2016. p. 117-144.
PAR	HR	Danilo-Bitinj	OxA-17199	6103	37	5195	4957	5208	4936	B/24	F	Ovis aries	McClure SB, Podrug E. Villages, landscapes, and early farming in northern Dalmatia. Fresh Fields and Pastures New: Papers Presented in Honor of Andrew MT Moore. Leiden: Sidestone. 2016. p. 117-144.
PAR	HR	Danilo-Bitinj	OxA-17198	6093	36	5052	4950	5207	4858	B/24	SE	Rosa sp.	McClure SB, Podrug E. Villages, landscapes, and early farming in northern Dalmatia. Fresh Fields and Pastures New: Papers Presented in Honor of Andrew MT Moore. Leiden: Sidestone. 2016. p. 117-144.
PAR	HR	Danilo-Bitinj	OxA-17224	6083	35	5041	4946	5206	4850	C/15	SE	Rosa sp.	McClure SB, Podrug E. Villages, landscapes, and early farming in northern Dalmatia. Fresh Fields and Pastures New: Papers Presented in Honor of Andrew MT Moore. Leiden: Sidestone. 2016. p. 117-144.
PAR	HR	Danilo-Bitinj	OxA-15680	5987	35	4933	4835	4981	4788	B/21	CE	Triticum monococcum (seed)	McClure SB, Podrug E. Villages, landscapes, and early farming in northern Dalmatia. Fresh Fields and Pastures New: Papers Presented in Honor of Andrew MT Moore. Leiden: Sidestone. 2016. p. 117-144.
DIAG	HR	Konjevrate	PSU-5291/ UCIAMS-116203	6655	25	5622	5561	5630	5537	n/a	F	Ovis aries	McClure SB, Podrug E. Villages, landscapes, and early farming in northern Dalmatia. Fresh Fields and Pastures New: Papers Presented in Honor of Andrew MT Moore. Leiden: Sidestone. 2016. p. 117-144.
DIAG	HR	Konjevrate	PSU-5557/ UCIAMS-119838	6175	30	5207	5071	5218	5038	n/a	F	Ovis aries	McClure SB, Podrug E. Villages, landscapes, and early farming in northern Dalmatia. Fresh Fields and Pastures New: Papers Presented in Honor of Andrew MT Moore. Leiden: Sidestone. 2016. p. 117-144.
PAR	HR	Krivače	PSU-5292/ UCIAMS-116204	6300	25	5313	5230	5320	5220	KR3 - III/A1	F	Bos taurus	McClure SB, Podrug E. Villages, landscapes, and early farming in northern Dalmatia. Fresh Fields and Pastures New: Papers Presented in Honor of Andrew MT Moore. Leiden: Sidestone. 2016. p. 117-144.
PAR	HR	Krivače	PSU-5615/ UCIAMS-127397	6290	20	5307	5229	5312	5222	KR8 - 1/SJ20	H	Homo sapiens	McClure SB, Podrug E. Villages, landscapes, and early farming in northern Dalmatia. Fresh Fields and Pastures New: Papers Presented in Honor of Andrew MT Moore. Leiden: Sidestone. 2016. p. 117-144.
PAR	HR	Krivače	PSU-5614/ UCIAMS-127396	6285	20	5304	5229	5310	5221	KR7 - 1/SJ24	H	Homo sapiens	McClure SB, Podrug E. Villages, landscapes, and early farming in northern Dalmatia. Fresh Fields and Pastures New: Papers Presented in Honor of Andrew MT Moore. Leiden: Sidestone. 2016. p. 117-144.
PAR	HR	Krivače	PSU-5613/ UCIAMS-127395	6270	20	5298	5226	5305	5217	KR6 - 1/SJ22	H	Homo sapiens	McClure SB, Podrug E. Villages, landscapes, and early farming in northern Dalmatia. Fresh Fields and Pastures New: Papers Presented in Honor of Andrew MT Moore. Leiden: Sidestone. 2016. p. 117-144.
PAR	HR	Krivače	PSU-5558/ UCIAMS-119839	6115	30	5200	4990	5207	4949	KR2 - III/A2	F	Sus scrofa	McClure SB, Podrug E. Villages, landscapes, and early farming in northern Dalmatia. Fresh Fields and Pastures New: Papers Presented in Honor of Andrew MT Moore. Leiden: Sidestone. 2016. p. 117-144.
DIAG	HR	Pokrovnik	PSU-5293/ UCIAMS-116205	7090	25	6006	5926	6021	5906	KON-2	F	Bos taurus	McClure SB, Podrug E. Villages, landscapes, and early farming in northern Dalmatia. Fresh Fields and Pastures New: Papers Presented in Honor of Andrew MT Moore. Leiden: Sidestone. 2016. p. 117-144.
DIAG	HR	Pokrovnik	OxA-17194	6999	37	5974	5843	5985	5789	D/23	CE	Triticum dicoccum (seed)	McClure SB, Podrug E. Villages, landscapes, and early farming in northern Dalmatia. Fresh Fields and Pastures New: Papers Presented in Honor of Andrew MT Moore. Leiden: Sidestone. 2016. p. 117-144.
DIAG	HR	Pokrovnik	PSU-5556/ UCIAMS-119837	6975	30	5900	5807	5976	5763	KON-3	F	Ovis aries (sheep)	McClure SB, Podrug E. Villages, landscapes, and early farming in northern Dalmatia. Fresh Fields and Pastures New: Papers Presented in Honor of Andrew MT Moore. Leiden: Sidestone. 2016. p. 117-144.
DIAG	HR	Pokrovnik	PSU-4961/ UCIAMS-106478	6840	25	5742	5676	5765	5664	D/22	F	Ovis aries	McClure SB, Podrug E. Villages, landscapes, and early farming in northern Dalmatia. Fresh Fields and Pastures New: Papers Presented in Honor of Andrew MT Moore. Leiden: Sidestone. 2016. p. 117-144.
DIAG	HR	Pokrovnik	OxA-17328	6810	40	5726	5666	5754	5631	C/23	CE	Triticum dicoccum (seed)	McClure SB, Podrug E. Villages, landscapes, and early farming in northern Dalmatia. Fresh Fields and Pastures New: Papers Presented in Honor of Andrew MT Moore. Leiden: Sidestone. 2016. p. 117-144.
PAR	HR	Pokrovnik	PSU-4960/ UCIAMS-106477	6280	20	5302	5230	5306	5221	D/11	F	Ovis aries	McClure SB, Podrug E. Villages, landscapes, and early farming in northern Dalmatia. Fresh Fields and Pastures New: Papers Presented in Honor of Andrew MT Moore. Leiden: Sidestone. 2016. p. 117-144.
PAR	HR	Pokrovnik	OxA-17124	6197	39	5217	5070	5294	5041	D/3	CE	Triticum dicoccum (seed)	McClure SB, Podrug E. Villages, landscapes, and early farming in northern Dalmatia. Fresh Fields and Pastures New: Papers Presented in Honor of Andrew MT Moore. Leiden: Sidestone. 2016. p. 117-144.
PAR	HR	Pokrovnik	PSU-5294/ UCIAMS-116206	6190	25	5212	5078	5219	5056	D/11	F	Bos taurus	McClure SB, Podrug E. Villages, landscapes, and early farming in northern Dalmatia. Fresh Fields and Pastures New: Papers Presented in Honor of Andrew MT Moore. Leiden: Sidestone. 2016. p. 117-144.
PAR	HR	Pokrovnik	OxA-17223	6170	35	5207	5065	5218	5017	D/10	CE	Triticum dicoccum (seed)	McClure SB, Podrug E. Villages, landscapes, and early farming in northern Dalmatia. Fresh Fields and Pastures New: Papers Presented in Honor of Andrew MT Moore. Leiden: Sidestone. 2016. p. 117-144.
DIAG	HR	Rašinovac	PSU-5612/ UCIAMS-127394	7060	25	5989	5912	6001	5895	A/33	F	Bos taurus	McClure SB, Podrug E. Villages, landscapes, and early farming in northern Dalmatia. Fresh Fields and Pastures New: Papers Presented in Honor of Andrew MT Moore. Leiden: Sidestone. 2016. p. 117-144.
DIAG	IT	Arene Candide	Beta-170557	6870	40	5798	5714	5841	5670	Phase AC1, US10A	CE	Triticum monococcum (seeds)	Pearce MJ. Rethinking the north Italian early Neolithic. Accordia Research Institute, University of London. 2013.
DIAG	IT	Arene Candide	LTL-15944A	6864	45	5806	5707	5846	5658	Phase AC1, US360	F	Ovis aries	Binder D,. et al. Modelling the earliest north-western dispersal of Mediterranean Impressed Wares: new dates and Bayesian chronological model. Documenta praehistorica. 2018; 44: 54-77.
DIAG	IT	Arene Candide	LTL-15947A	6861	45	5796	5676	5845	5658	Phase AC2, US330 (anatomical connection)	F	Ovis aries	Binder D,. et al. Modelling the earliest north-western dispersal of Mediterranean Impressed Wares: new dates and Bayesian chronological model. Documenta praehistorica. 2018; 44: 54-77.
DIAG	IT	Arene Candide	Beta-170558	6860	40	5791	5707	5838	5666	Phase AC1, US10A	SE	Cornus sp. (seed)	Pearce MJ. Rethinking the north Italian early Neolithic. Accordia Research Institute, University of London. 2013.
DIAG	IT	Arene Candide	LTL-15943A	6834	45	5745	5666	5810	5637	Phase AC1, US347	F	Ovis aries	Binder D,. et al. Modelling the earliest north-western dispersal of Mediterranean Impressed Wares: new dates and Bayesian chronological model. Documenta praehistorica. 2018; 44: 54-77.
DIAG	IT	Arene Candide	Beta-110542	6830	40	5737	5670	5790	5639	Phase AC1, Structure 10 (MAG)	CE	Hordeum vulgare (caryopsis)	Pearce MJ. Rethinking the north Italian early Neolithic. Accordia Research Institute, University of London. 2013.
DIAG	IT	Arene Candide	OxA-23072	6778	39	5710	5646	5728	5628	Phase AC1, US10	CE	Triticum dicoccum (seeds)	Pearce MJ. Rethinking the north Italian early Neolithic. Accordia Research Institute, University of London. 2013.
DIAG	IT	Arene Candide	LTL-16678A	6751	45	5706	5629	5728	5571	Phase AC3, US306, #B	F	Capra hircus	Binder D,. et al. Modelling the earliest north-western dispersal of Mediterranean Impressed Wares: new dates and Bayesian chronological model. Documenta praehistorica. 2018; 44: 54-77.
DIAG	IT	Arene Candide	LTL-15946A	6750	45	5706	5628	5728	5571	Phase AC1, US351A	SE	Vitis vinifera ssp. sylvestris (seed)	Binder D,. et al. Modelling the earliest north-western dispersal of Mediterranean Impressed Wares: new dates and Bayesian chronological model. Documenta praehistorica. 2018; 44: 54-77.
DIAG	IT	Arene Candide	LTL-16681A	6623	45	5617	5528	5626	5487	Phase AC3, US312, #B	F	Bos taurus	Binder D,. et al. Modelling the earliest north-western dispersal of Mediterranean Impressed Wares: new dates and Bayesian chronological model. Documenta praehistorica. 2018; 44: 54-77.
DIAG	IT	Arene Candide	LTL-6004A	6446	45	5473	5376	5481	5326	Cf. Phase AC3, US26, #Cardial pot	CE	Triticum monococcum (seeds)	Binder D,. et al. Modelling the earliest north-western dispersal of Mediterranean Impressed Wares: new dates and Bayesian chronological model. Documenta praehistorica. 2018; 44: 54-77.
DIAG	IT	Arene Candide	LTL-16680A	6271	40	5300	5222	5326	5076	Phase AC3, US312, #A	F	Capra hircus	Binder D,. et al. Modelling the earliest north-western dispersal of Mediterranean Impressed Wares: new dates and Bayesian chronological model. Documenta praehistorica. 2018; 44: 54-77.
PAR	IT	Arene Candide	Beta-48692	6010	100	5040	4784	5212	4703	Structure 24 C (LBB)	F	Bone (unidentified)	Pearce MJ. Rethinking the north Italian early Neolithic. Accordia Research Institute, University of London. 2013.
PAR	IT	Arene Candide	Beta-48691	6000	60	4961	4802	5039	4729	Structure 24 C1 (LBB)	F	Bone (unidentified)	Pearce MJ. Rethinking the north Italian early Neolithic. Accordia Research Institute, University of London. 2013.
PAR	IT	Arene Candide	Beta-48689	5710	100	4684	4459	4771	4356	Structure 18 H (LBB)	F	Bone (unidentified)	Pearce MJ. Rethinking the north Italian early Neolithic. Accordia Research Institute, University of London. 2013.
PAR	IT	Arene Candide	Beta-48690	5700	90	4679	4456	4727	4353	Structure 18 H (LBB)	F	Bone (unidentified)	Pearce MJ. Rethinking the north Italian early Neolithic. Accordia Research Institute, University of London. 2013.
PAR	IT	Bazzarola	Gx-29513	6290	120	5460	5070	5482	4961	US 140-3	F	Bone (unidentified)	Tirabassi I, Baglioni L, Carra M, Fardin S, Valzolgher E. Una grande struttura Fiorano esplorata a Bazzarola (Reggio Emilia) In: Preistoria e protostoria dell'Emilia Romagna, vol I. Firenze: IIPP. 2017. p. 169-181.
PAR	IT	Bazzarola	Gx-29489	6260	50	5316	5208	5329	5059	US 140-6	CE	Cereal (unidentified)	Tirabassi I, Baglioni L, Carra M, Fardin S, Valzolgher E. Una grande struttura Fiorano esplorata a Bazzarola (Reggio Emilia) In: Preistoria e protostoria dell'Emilia Romagna, vol I. Firenze: IIPP. 2017. p. 169-181.
PAR	IT	Cala Giovanna-Pianosa	LTL-1153A	6200	70	5287	5052	5317	4983	Combustion structure Q: O/P 20/21	OR	Organic Sediment	Tozzi C, Weiss MC, Europea U. 2007. Préhistoire et protohistoire de l’aire tyrrhénienne Preistoria e protostoria dell’area tirrenica. Pisa: Felici cop. 2007.
PAR	IT	Cala Giovanna-Pianosa	GrA-13474	5680	40	4545	4461	4669	4400	Bone from 1998 excavation.	F	Bone (unidentified)	Tozzi C, Weiss MC, Europea U. 2007. Préhistoire et protohistoire de l’aire tyrrhénienne Preistoria e protostoria dell’area tirrenica. Pisa: Felici cop. 2007.
DIAG	IT	Campo Ceresole	OxA-21358	6122	38	5205	4991	5209	4959	n/a	CE	Hordeum sativum (caryopsis)	Starnini E, Biagi P, Mazzucco N. The beginning of the Neolithic in the Po Plain (northern Italy): Problems and perspectives. Quaternary International. 2018; 470: 301–317.
DIAG	IT	Ex Palestra-GIL	LTL-15124A	6152	45	5207	5046	5220	4964	Pit test VII, burial	H	Homo sapiens	Curci A, Muntoni IM, Pizzarelli A. Nuove indagini archeozoologiche in siti neolitici del Tavoliere: Masseria Pantano e Palestra ex GIL (Foggia). Sezione di Museologia Scientifica e Naturalistica, 2016; 12(1): 61-70.
DIAG	IT	Ex Palestra-GIL	LTL-14038A	6066	45	5040	4910	5206	4837	Pit test VII, burial	H	Homo sapiens	Curci A, Muntoni IM, Pizzarelli A. Nuove indagini archeozoologiche in siti neolitici del Tavoliere: Masseria Pantano e Palestra ex GIL (Foggia). Sezione di Museologia Scientifica e Naturalistica, 2016; 12(1): 61-70.
DIAG	IT	Favella della Corte	LTL-778A	7033	55	5988	5853	6016	5786	Pit G, 31V	F	Fauna indet	Tiné V. Favella: un villaggio neolitico nella Sibaritide. Roma: Museo nazionale preistorico etnografico "L. Pigorini", 2009.
DIAG	IT	Favella della Corte	LTL-202A	6956	75	5901	5746	5991	5716	Pit E20, layer 3I	CE	Cerealia sp.	Tiné V. Favella: un villaggio neolitico nella Sibaritide. Roma: Museo nazionale preistorico etnografico "L. Pigorini", 2009.
DIAG	IT	Favella della Corte	Beta-71633	6940	40	5873	5757	5966	5730	Ditch Z, Structure A	CE	Cereal (unidentified)	Tiné V. Favella: un villaggio neolitico nella Sibaritide. Roma: Museo nazionale preistorico etnografico "L. Pigorini", 2009.
DIAG	IT	Favella della Corte	LTL-203A	6890	50	5836	5725	5886	5674	Pit E30, layer 4II	CE	Charred cereal indet	Tiné V. Favella: un villaggio neolitico nella Sibaritide. Roma: Museo nazionale preistorico etnografico "L. Pigorini", 2009.
DIAG	IT	Favella della Corte	LTL-204A	6793	40	5720	5659	5736	5631	Pir Dy, layer 4II	F	Bone (unidentified)	Tiné V. Favella: un villaggio neolitico nella Sibaritide. Roma: Museo nazionale preistorico etnografico "L. Pigorini", 2009.
PAR	IT	Fiorano Modenese	GrN-19839	6540	60	5606	5470	5617	5376	Pit 5	F	Bone (unidentified)	Starnini E, Biagi P, Mazzucco N. The beginning of the Neolithic in the Po Plain (northern Italy): Problems and perspectives. Quaternary International. 2018; 470: 301–317.
PAR	IT	Isorella	OxA-23133	6183	33	5211	5071	5226	5023	n/a	CE	Triticum aestivum (caryopsis)	Starnini E, Biagi P, Mazzucco N. The beginning of the Neolithic in the Po Plain (northern Italy): Problems and perspectives. Quaternary International. 2018; 470: 301–317.
PAR	IT	Isorella	OxA-19737	5850	34	4771	4689	4796	4612	n/a	CE	Triticum monococcum (caryopsis)	Starnini E, Biagi P, Mazzucco N. The beginning of the Neolithic in the Po Plain (northern Italy): Problems and perspectives. Quaternary International. 2018; 470: 301–317.
DIAG	IT	Lugo di Grezzana	DSH-349	6237	27	5296	5210	5304	5076	US 230 - Sett. X	SE	Corylus avellana	Pedrotti A, Salzani P, Cavulli F, Carotta M, Angelucci D, Salzani L. L’insediamento di Lugo di Grezzana (Verona) nel quadro del primo Neolitico padano alpino. In Studi di Preistoria e Protostoria - 2 - Preistoria e Protostoria del Veneto. Firenze: IIPP. p. 95-107.
DIAG	IT	Lugo di Grezzana	DSH-300	6217	26	5226	5076	5295	5066	US 254 - Sett. IX	CE	Triticum aestivum/durum	Pedrotti A, Salzani P, Cavulli F, Carotta M, Angelucci D, Salzani L. L’insediamento di Lugo di Grezzana (Verona) nel quadro del primo Neolitico padano alpino. In Studi di Preistoria e Protostoria - 2 - Preistoria e Protostoria del Veneto. Firenze: IIPP. p. 95-107.
DIAG	IT	Lugo di Grezzana	DSH-302	6210	35	5223	5071	5295	5056	US 169 - Sett. XII	CE	Triticum dicoccum	Pedrotti A, Salzani P, Cavulli F, Carotta M, Angelucci D, Salzani L. L’insediamento di Lugo di Grezzana (Verona) nel quadro del primo Neolitico padano alpino. In Studi di Preistoria e Protostoria - 2 - Preistoria e Protostoria del Veneto. Firenze: IIPP. p. 95-107.
DIAG	IT	Lugo di Grezzana	DSA-728	6134	28	5205	5002	5208	4998	US 509 - Sett. X	SE	Corylus avellana	Pedrotti A, Salzani P, Cavulli F, Carotta M, Angelucci D, Salzani L. L’insediamento di Lugo di Grezzana (Verona) nel quadro del primo Neolitico padano alpino. In Studi di Preistoria e Protostoria - 2 - Preistoria e Protostoria del Veneto. Firenze: IIPP. p. 95-107.
DIAG	IT	Lugo di Grezzana	DSH-301	6090	41	5188	4942	5207	4854	US 102 - Sett XII	CE	Triticum/Hordeum	Pedrotti A, Salzani P, Cavulli F, Carotta M, Angelucci D, Salzani L. L’insediamento di Lugo di Grezzana (Verona) nel quadro del primo Neolitico padano alpino. In Studi di Preistoria e Protostoria - 2 - Preistoria e Protostoria del Veneto. Firenze: IIPP. p. 95-107.
PAR	IT	Lugo di Grezzana	DSH-462	5946	24	4847	4787	4900	4730	US 215 - Sett. IX	SE	Corylus avellana	Pedrotti A, Salzani P, Cavulli F, Carotta M, Angelucci D, Salzani L. L’insediamento di Lugo di Grezzana (Verona) nel quadro del primo Neolitico padano alpino. In Studi di Preistoria e Protostoria - 2 - Preistoria e Protostoria del Veneto. Firenze: IIPP. p. 95-107.
DIAG	IT	Marcianese	BM-2252R	6300	170	5468	5066	5606	4847	Lay. 5, 4, 3.	F and H	Human and Faunal bone	Ambers J, Burleigh R, Matthews K. British Museum natural radiocarbon measurements XIX. Radiocarbon; 1987. 29(1): 61-77.
DIAG	IT	Marcianese	BM-2252	6000	110	5035	4730	5216	4618	Lay. 5, 4, 3.	F and H	Human and Faunal bone	Ambers J, Burleigh R, Matthews K. British Museum natural radiocarbon measurements XIX. Radiocarbon; 1987. 29(1): 61-77.
DIAG	IT	Masseria Candelaro	OxA-3684	6640	95	5633	5491	5729	5385	Structure Q, layer 4	F	Bone (unidentified)	Cassano SM, Manfredini A. Masseria Candelaro. Vita quotidiana e mondo ideologico in un comunità neolitica del Tavoliere. Foggia: Claudio Grenzi Editore; 2005.
DIAG	IT	Masseria Candelaro	OxA-12062	6638	34	5618	5551	5630	5511	Pit P3	F	Ovies aries	Cassano SM, Manfredini A. Masseria Candelaro. Vita quotidiana e mondo ideologico in un comunità neolitica del Tavoliere. Foggia: Claudio Grenzi Editore; 2005.
DIAG	IT	Masseria Candelaro	OxA-9988	6605	45	5613	5510	5619	5485	Structure Q, layer 3	CE	Cerealia sp.	Cassano SM, Manfredini A. Masseria Candelaro. Vita quotidiana e mondo ideologico in un comunità neolitica del Tavoliere. Foggia: Claudio Grenzi Editore; 2005.
DIAG	IT	Masseria Candelaro	Oxa-12063	6601	37	5610	5495	5616	5485	Pit P2, layer 8	H	Homo sapiens	Cassano SM, Manfredini A. Masseria Candelaro. Vita quotidiana e mondo ideologico in un comunità neolitica del Tavoliere. Foggia: Claudio Grenzi Editore; 2005.
DIAG	IT	Masseria Candelaro	OxA-9990	6555	45	5545	5478	5617	5469	Layer 5, section Ze	CE	Cerealia sp. (caryopsis)	Cassano SM, Manfredini A. Masseria Candelaro. Vita quotidiana e mondo ideologico in un comunità neolitica del Tavoliere. Foggia: Claudio Grenzi Editore; 2005.
DIAG	IT	Masseria Candelaro	OxA-9989	6510	45	5528	5385	5557	5371	Pit P2, layer 8	CE	Cerealia sp.	Cassano SM, Manfredini A. Masseria Candelaro. Vita quotidiana e mondo ideologico in un comunità neolitica del Tavoliere. Foggia: Claudio Grenzi Editore; 2005.
DIAG	IT	Masseria Candelaro	OxA-3685	6510	95	5551	5373	5626	5312	Sector 43A-Fb	H	Homo sapiens	Cassano SM, Manfredini A. Masseria Candelaro. Vita quotidiana e mondo ideologico in un comunità neolitica del Tavoliere. Foggia: Claudio Grenzi Editore; 2005.
DIAG	IT	Masseria Candelaro	OxA-10013	6450	50	5474	5376	5486	5321	Sector 45C, inhumation T2	H	Homo sapiens	Cassano SM, Manfredini A. Masseria Candelaro. Vita quotidiana e mondo ideologico in un comunità neolitica del Tavoliere. Foggia: Claudio Grenzi Editore; 2005.
DIAG	IT	Masseria Candelaro	OxA-3683	6200	95	5296	5046	5367	4858	Sector 43A-Fb, inhumation 1 -	H	Homo sapiens	Cassano SM, Manfredini A. Masseria Candelaro. Vita quotidiana e mondo ideologico in un comunità neolitica del Tavoliere. Foggia: Claudio Grenzi Editore; 2005.
DIAG	IT	Masseria Pantano	LTL-12711A	6656	45	5627	5553	5645	5491	Ditch C, deposition of an infant	H	Homo sapiens	Curci A, Muntoni IM, Pizzarelli A. Nuove indagini archeozoologiche in siti neolitici del Tavoliere: Masseria Pantano e Palestra ex GIL (Foggia). Annali Online, Università degli Studi di Ferrara; 2016. 12(1): 61-70.
PAR	IT	Piancada	OZC-211	6330	30	5361	5232	5369	5224	Burial of Piancada	H	Homo sapiens	Mazzucco N, Gibaja JF, Pessina A, Ibáñez JJ. Reconstructing harvesting technologies through the analysis of sickle blades: a case-study from Early-Middle Neolithic sites in northeastern Italy. Lithic Technology. 2016; 41(1): 75–92.
DIAG	IT	Rivaltella Ca' Romensini	LTL-4560A	5853	50	4792	4621	4838	4582	US 3 T3	CE	Cerealia sp. (caryopsis)	Rojo MA, Kunst M, Garrido R, García I, Morán G. Paisajes de la memoria: asentamientos del Neolítico antiguo en el Valle de Ambrona (Soria, España). Arte y Arqueología, 23; Valladolid: Universidad de Valladolid, Secretariado de Publicaciones e Intercambio Editorial; 2008.
DIAG	IT	Rivaltella Ca' Romensini	LTL-4559A	5794	50	4712	4586	4779	4531	US 4	CE	Cerealia sp. (caryopsis)	Rojo MA, Kunst M, Garrido R, García I, Morán G. Paisajes de la memoria: asentamientos del Neolítico antiguo en el Valle de Ambrona (Soria, España). Arte y Arqueología, 23; Valladolid: Universidad de Valladolid, Secretariado de Publicaciones e Intercambio Editorial; 2008.
DIAG	IT	San Marco di Gubbio	OxA-1853	6430	80	5475	5340	5535	5226	SMN 17, 133-4E/215N	CE	Tritcum aestivum	Malone C, Stoddart S. The neolithic site of San Marco, Gubbio (Perugia), Umbria: survey and excavation 1985-7. Papers of the British School at Rome, 1992; 60: 1-69.
DIAG	IT	San Marco di Gubbio	OxA-1851	6270	70	5324	5080	5463	5039	SMN 22, 135E/214N	CE	Triticum compactum	Malone C, Stoddart S. The neolithic site of San Marco, Gubbio (Perugia), Umbria: survey and excavation 1985-7. Papers of the British School at Rome, 1992; 60: 1-69.
DIAG	IT	San Marco di Gubbio	OxA-1854	6120	90	5208	4957	5297	4839	SMN 15/3, 109-110E	CE	Hordeum vulgare	Malone C, Stoddart S. The neolithic site of San Marco, Gubbio (Perugia), Umbria: survey and excavation 1985-7. Papers of the British School at Rome, 1992; 60: 1-69.
DIAG	IT	Torre Sabea	CNA-4370.1.1	6860	35	5783	5710	5836	5667	n/a	CE	Cerealia sp. (seeds)	Cremonesi G, Guilaine J. Torre Sabea: un établissement du néolitique ancien en Salento. Rome: École Française de Rome; 2003.
DIAG	IT	Torre Sabea	Ly 1448 (OxA)	6860	45	5793	5676	5844	5658	n/a	CE	Cerealia sp. (seeds)	Cremonesi G, Guilaine J. Torre Sabea: un établissement du néolitique ancien en Salento. Rome: École Française de Rome; 2003.
DIAG	IT	Torre Sabea	CNA-4369-1-1	6850	35	5760	5675	5833	5661	n/a	CE	Cerealia sp. (seeds)	Cremonesi G, Guilaine J. Torre Sabea: un établissement du néolitique ancien en Salento. Rome: École Française de Rome; 2003.
DIAG	IT	Trasano	Ly -3955(OxA)	6935	40	5870	5749	5902	5728	Sector B (AA-AB south), C2.4	CE	Cerealia sp. (seed)	Binder D,. et al. Modelling the earliest north-western dispersal of Mediterranean Impressed Wares: new dates and Bayesian chronological model. Documenta praehistorica. 2018; 44: 54-77.
DIAG	IT	Trasano	Ly -3951 (OxA)	6840	35	5743	5674	5796	5647	Sector A (T44), C2inf	CE	Cerealia sp. (seed)	Binder D,. et al. Modelling the earliest north-western dispersal of Mediterranean Impressed Wares: new dates and Bayesian chronological model. Documenta praehistorica. 2018; 44: 54-77.
DIAG	IT	Trasano	Ly -3954(OxA)	6835	40	5741	5670	5797	5641	Sector B (AA44), C2.3	CE	Cerealia sp. (seed)	Binder D,. et al. Modelling the earliest north-western dispersal of Mediterranean Impressed Wares: new dates and Bayesian chronological model. Documenta praehistorica. 2018; 44: 54-77.
DIAG	IT	Trasano	Ly -3950 (OxA)	6810	35	5724	5668	5742	5638	Sector A (U48), C2c	CE	Cerealia sp. (seed)	Binder D,. et al. Modelling the earliest north-western dispersal of Mediterranean Impressed Wares: new dates and Bayesian chronological model. Documenta praehistorica. 2018; 44: 54-77.
DIAG	IT	Trasano	Ly -3952 (OxA)	6760	40	5706	5635	5726	5621	Sector B (AB46), C2.1	CE	Cerealia sp. (seed)	Binder D,. et al. Modelling the earliest north-western dispersal of Mediterranean Impressed Wares: new dates and Bayesian chronological model. Documenta praehistorica. 2018; 44: 54-77.
DIAG	IT	Trasano	Ly -3949 (OxA)	6730	40	5701	5619	5718	5564	Sector A (U48), C2.0	CE	Cerealia sp. (seed)	Binder D,. et al. Modelling the earliest north-western dispersal of Mediterranean Impressed Wares: new dates and Bayesian chronological model. Documenta praehistorica. 2018; 44: 54-77.
DIAG	IT	Trasano	Ly -3953 (OxA)	6730	40	5701	5619	5718	5564	Sector B (AB42), C2.2	CE	Cerealia sp. (seed)	Binder D,. et al. Modelling the earliest north-western dispersal of Mediterranean Impressed Wares: new dates and Bayesian chronological model. Documenta praehistorica. 2018; 44: 54-77.
DIAG	IT	Trasano	Ly -3948 (OxA)	6710	35	5661	5573	5707	5559	Sector A (U48-49), C1	CE	Cerealia sp. (seed)	Binder D,. et al. Modelling the earliest north-western dispersal of Mediterranean Impressed Wares: new dates and Bayesian chronological model. Documenta praehistorica. 2018; 44: 54-77.
											Legend
											CE	Sample from cereal
											F	Faunal material
											H	Human bone
											SE	Seed / fruit
											OR	Organic material
											n/a	Data not available
